# Supplementary material for: Hybridization with mountain hares increases the functional allelic repertoire in brown hares
Source: Sci Rep. 2021 Aug 4;11:15771. doi: 10.1038/s41598-021-95357-0 (PMC8338973; doi:10.1038/s41598-021-95357-0)
Supplement: Supplementary file 1 — Supplementary Information 1. [file 41598_2021_95357_MOESM1_ESM.xlsx]

## Sheet: Sheet1
Table S1. Sample collection details and genotyping data
ID	Species	DQA		DQB		UCP1		TLR2		SDHa		SNP data available*	mtDNA haplotype	Assignment in the TSP analysis	Location	N**	E**	Collection year		*SNP data accessible at doi:10.5061/dryad.n70q6
5	Lepus europaeus	Leeu-DQA*001	Leeu-DQA*001	Leti-DQB*001	Leeu-DQB*001	UCP02	UCP02	TLR2_01	TLR2_01	SDH01	SDH01		Lepus europaeus	Hybrid/sympatric	Hollola, Manskivi	6775385	411330	2013		**Coordinates based on ETRS-TM 35FIN
6	Lepus europaeus	Leeu-DQA*010	Leeu-DQA*010	Leeu-DQB*001	Leeu-DQB*001	UCP01	UCP03	TLR2_01	TLR2_01	0	0	YES	Lepus timidus	Hybrid/sympatric	Sotkamo, Kuolaniemi	7110264	565055	2013
7	Lepus europaeus	0	0	Leeu-DQB*001	Leeu-DQB*001	UCP01	UCP01	TLR2_01	TLR2_02	SDH01	SDH01		Lepus europaeus	Hybrid/sympatric	Rantasalmi, Putkisalon saari	6876879	575339	2013
10	Lepus europaeus	0	0	Leeu-DQB*001	Leeu-DQB*001	UCP01	UCP03	TLR2_02	TLR2_02	SDH01	SDH01		Lepus timidus	Hybrid/sympatric	Iisalmi	7047963	509228	2013
12	Lepus europaeus	Leeu-DQA*001	Leeu-DQA*008	Leeu-DQB*001	Leti-DQB*001	UCP02	UCP03	TLR2_01	TLR2_01	SDH01	SDH01	YES	Lepus europaeus	Hybrid/sympatric	Urjala, Menonen Lintulantie (31140)	6769516	310939	2013
13	Lepus europaeus	Leeu-DQA*010	Leeu-DQA*010	Leeu-DQB*001	Leeu-DQB*001	UCP02	UCP03	TLR2_01	TLR2_01	SDH01	SDH01		Lepus europaeus	Hybrid/sympatric	Mjösund, Tolfsnäsintie (Kemiönsaari)	6779277	249713	2013
15	Lepus europaeus	Leeu-DQA*010	Leeu-DQA*001	Leeu-DQB*001	Leeu-DQB*001	UCP01	UCP01	TLR2_01	TLR2_01	SDH01	SDH01		Lepus europaeus	Hybrid/sympatric	Saarijärvi, Konttimäki	6942343	400829	2013
20	Lepus timidus	Leeu-DQA*034	Leeu-DQA*001	Leti-DQB*003	Leti-DQB*001	0	0	TLR2_02	TLR2_02	SDH02	SDH02		Lepus timidus	Hybrid/sympatric	Pylkönmäki, Paajala	6953376	380610	2013
23	Lepus timidus	Leeu-DQA*034	Leeu-DQA*010	Leti-DQB*003	Leeu-DQB*007	UCP01	UCP01	0	0	SDH02	SDH02		Lepus timidus	Purebred/allopatric	Oulu, Kiiminki	7223468	442425	2013
26	Lepus timidus	Leeu-DQA*010	Leeu-DQA*001	Leeu-DQB*007	Leti-DQB*001	UCP01	UCP01	TLR2_02	TLR2_02	SDH01	SDH01		Lepus timidus	Purebred/allopatric	Oulu, Kiiminki	7223468	442425	2013
33	Lepus europaeus	Leeu-DQA*001	Leeu-DQA*001	Leti-DQB*001	Leti-DQB*001	UCP01	UCP03	TLR2_01	TLR2_01	SDH01	SDH01		Lepus timidus	Hybrid/sympatric	Nurmes, Ylikylä	7057871	602339	2013
36	Lepus timidus	Leti-DQA*008	Leti-DQA*006	Leti-DQB*008	Leti-DQB*002	UCP01	UCP01	TLR2_02	TLR2_02	SDH02	SDH02		Lepus timidus	Hybrid/sympatric	Ruokolahti Reinikkala	6812288	589751	2013
44	Lepus timidus	Leti-DQA*005	Leeu-DQA*010	Leti-DQB*009	Leti-DQB*016	UCP10	UCP10	TLR2_02	TLR2_02	0	0		Lepus timidus	Hybrid/sympatric	Kotka, Kirkonmaan saari	6995336	501949	2013
45	Lepus europaeus	Leeu-DQA*010	Leeu-DQA*001	Leeu-DQB*001	Leeu-DQB*001	UCP01	UCP06	TLR2_01	TLR2_01	SDH01	SDH01		Lepus europaeus	Hybrid/sympatric	Lieksa, Kelvä	6997923	656165	2013
47	Lepus timidus	Leti-DQA*008	Leti-DQA*006	Leti-DQB*002	Leti-DQB*004	UCP01	UCP03	TLR2_02	TLR2_02	SDH02	SDH02		Lepus timidus	Hybrid/sympatric	Lieksa, Kelvä	6997923	656165	2013
48	Lepus europaeus	Leeu-DQA*010	Leeu-DQA*034	Leeu-DQB*001	Leti-DQB*005	UCP03	UCP03	TLR2_01	TLR2_01	SDH01	SDH01		Lepus europaeus	Hybrid/sympatric	Ruokolahti, Talkkuna	6810749	575704	2013
56	Lepus timidus	Leti-DQA*008	Leeu-DQA*011	Leti-DQB*012	Leeu-DQB*001	UCP01	UCP01	TLR2_02	TLR2_02	SDH02	SDH02		Lepus timidus	Hybrid/sympatric	Heinävesi	6923142	583320	2013
59	Lepus europaeus	Leeu-DQA*001	Leti-DQA*001	Leti-DQB*004	Leti-DQB*001	UCP01	UCP03	TLR2_01	TLR2_01	SDH01	SDH01		Lepus europaeus	Hybrid/sympatric	Pori	6827488	224391	2013
60	Lepus timidus	Leeu-DQA*010	Leti-DQA*006	Leti-DQB*008	Leeu-DQB*001	UCP01	UCP10	TLR2_02	TLR2_02	SDH02	SDH02		Lepus timidus	Hybrid/sympatric	Kokkola	7086341	307353	2013
62	Lepus timidus	Leeu-DQA*001	Leti-DQA*007	Leti-DQB*002	Leti-DQB*001	UCP01	UCP01	TLR2_02	TLR2_02	SDH02	SDH02	YES	Lepus timidus	Hybrid/sympatric	Kaavi	6983872	575078	2013
64	Lepus europaeus	Leeu-DQA*010	Leeu-DQA*010	Leeu-DQB*001	Leeu-DQB*001	0	0	TLR2_01	TLR2_02	SDH01	SDH01		Lepus europaeus	Hybrid/sympatric	Rauma	6790411	204332	2013
65	Lepus timidus	Leti-DQA*008	Leti-DQA*007	Leti-DQB*002	Leti-DQB*002	UCP01	UCP10	TLR2_02	TLR2_02	SDH02	SDH02		Lepus timidus	Purebred/allopatric	Kolari	7471450	361845	2013
66	Lepus timidus	Leti-DQA*005	Leti-DQA*005	Leti-DQB*011	Leti-DQB*011	UCP06	UCP06	TLR2_02	TLR2_02	0	0		Lepus timidus	Hybrid/sympatric	Lieksa	7023933	650516	2013
67	Lepus timidus	Leeu-DQA*010	Leeu-DQA*010	Leti-DQB*009	Leeu-DQB*001	0	0	TLR2_02	TLR2_02	SDH02	SDH02	YES	Lepus timidus	Purebred/allopatric	Tervola	7330746	401315	2013
70	Lepus europaeus	0	0	Leeu-DQB*001	Leeu-DQB*007	UCP02	UCP03	0	0	SDH01	SDH01	YES	Lepus europaeus	Hybrid/sympatric	Savonlinna	6861104	598799	2013
71	Lepus europaeus	Leeu-DQA*010	Leeu-DQA*006	Leeu-DQB*001	Leeu-DQB*001	UCP02	UCP03	TLR2_01	TLR2_01	SDH01	SDH01		Lepus europaeus	Hybrid/sympatric	Siilinjärvi	6994816	532103	2013
72	Lepus europaeus	Leeu-DQA*010	Leeu-DQA*001	Leeu-DQB*001	Leti-DQB*001	UCP01	UCP01	0	0	SDH01	SDH02		Lepus timidus	Hybrid/sympatric	Siilinjärvi	6994816	532103	2013
74	Lepus europaeus	0	0	Leeu-DQB*001	Leeu-DQB*001	0	0	0	0	SDH01	SDH01		Lepus europaeus	Hybrid/sympatric	Luvia	6805346	373413	2013
75	Lepus europaeus	0	0	Leti-DQB*012	Leeu-DQB*007	UCP01	UCP03	TLR2_01	TLR2_02	SDH01	SDH01	YES	Lepus europaeus	Hybrid/sympatric	Närpiö	6940101	208672	2013
78	Lepus europaeus	Leeu-DQA*010	Leeu-DQA*010	Leeu-DQB*001	Leeu-DQB*001	UCP01	UCP01	TLR2_01	TLR2_02	SDH01	SDH01		Lepus timidus	Hybrid/sympatric	Vieremä	7069149	500761	2013
81	Lepus timidus	Leeu-DQA*001	Leti-DQA*006	Leti-DQB*010	Leti-DQB*004	UCP01	UCP01	TLR2_02	TLR2_02	SDH02	SDH02		Lepus timidus	Purebred/allopatric	Hailuoto	7211365	392117	2013
82	Lepus timidus	Leeu-DQA*001	Leti-DQA*006	Leti-DQB*008	Leti-DQB*010	UCP01	UCP03	TLR2_02	TLR2_02	SDH02	SDH02		Lepus timidus	Hybrid/sympatric	Kitee	6889664	664393	2013
83	Lepus europaeus	Leti-DQA*008	Leti-DQA*008	Leti-DQB*002	Leti-DQB*002	UCP01	UCP01	TLR2_02	TLR2_02	SDH02	SDH02		Lepus timidus	Hybrid/sympatric	Lappeenranta	6769424	563267	2013
84	Lepus europaeus	Leeu-DQA*010	Leeu-DQA*006	Leeu-DQB*001	Leeu-DQB*001	UCP01	UCP01	TLR2_01	TLR2_01	SDH01	SDH01		Lepus timidus	Hybrid/sympatric	Varkaus	6909918	545452	2013
88	Lepus europaeus	Leeu-DQA*010	Leeu-DQA*034	Leeu-DQB*001	Leti-DQB*005	UCP03	UCP03	TLR2_02	TLR2_02	SDH01	SDH01		Lepus europaeus	Hybrid/sympatric	Kotka	6703257	496763	2013
89	Lepus europaeus	Leeu-DQA*010	Leeu-DQA*006	Leeu-DQB*001	Leeu-DQB*001	UCP01	UCP03	TLR2_02	TLR2_02	SDH01	SDH02		Lepus europaeus	Hybrid/sympatric	Kemiönsaari	6677169	264237	2013
95	Lepus timidus	0	0	Leti-DQB*004	Leti-DQB*012	UCP01	UCP10	TLR2_02	TLR2_02	SDH02	SDH02		Lepus timidus	Hybrid/sympatric	Keitele	7005670	466819	2013
96	Lepus timidus	Leti-DQA*008	Leti-DQA*005	Leti-DQB*002	Leti-DQB*016	UCP01	UCP01	TLR2_02	TLR2_02	SDH02	SDH02		Lepus timidus	Hybrid/sympatric	Pielavesi	7011500	487718	2013
100	Lepus timidus	Leti-DQA*008	Leeu-DQA*010	Leti-DQB*006	Leti-DQB*009	UCP01	UCP03	TLR2_02	TLR2_02	SDH02	SDH02		Lepus timidus	Hybrid/sympatric	Saarijärvi	6954310	409790	2013
105	Lepus timidus	Leti-DQA*005	Leeu-DQA*034	Leti-DQB*007	Leti-DQB*016	UCP01	UCP01	TLR2_02	TLR2_02	SDH02	SDH02		Lepus timidus	Hybrid/sympatric	Ruokolahti, Honkalampi	6816438	406039	2013
112	Lepus timidus	Leeu-DQA*001	Leti-DQA*008	Leti-DQB*002	Leti-DQB*001	UCP01	UCP01	TLR2_02	TLR2_02	SDH02	SDH02		Lepus timidus	Hybrid/sympatric	Lieksa, Jamali	7027733	644318	2013
115	Lepus europaeus	Leeu-DQA*010	Leeu-DQA*010	Leeu-DQB*001	Leeu-DQB*007	0	0	TLR2_01	TLR2_01	SDH01	SDH01		Lepus timidus	Hybrid/sympatric	Lieksa, Jamali	7027733	644318	2013
120	Lepus timidus	Leti-DQA*004	Leeu-DQA*001	Leti-DQB*004	Leti-DQB*001	UCP01	UCP01	TLR2_02	TLR2_02	SDH02	SDH02		Lepus timidus	Hybrid/sympatric	Ilomantsi	6955814	701293	2014
121	Lepus timidus	Leti-DQA*005	Leeu-DQA*010	Leti-DQB*009	Leti-DQB*011	UCP01	UCP01	TLR2_02	TLR2_02	SDH01	SDH02		Lepus timidus	Hybrid/sympatric	Urimolahti, Varpaisjärvi	7025929	537736	2013
122	Lepus timidus	Leti-DQA*008	Leeu-DQA*011	Leti-DQB*012	Leeu-DQB*004	UCP01	UCP01	TLR2_02	TLR2_02	0	0		Lepus timidus	Hybrid/sympatric	Urimolahti, Varpaisjärvi	7025929	537736	2013
126	Lepus europaeus	Leeu-DQA*010	Leeu-DQA*010	Leeu-DQB*001	Leeu-DQB*001	0	0	0	0	SDH01	SDH01		Lepus timidus	Hybrid/sympatric	Varpaisjärvi, Ruunakorpi	7024013	543322	2013
135	Lepus timidus	Leeu-DQA*010	Leti-DQA*008	Leti-DQB*002	Leeu-DQB*001	UCP01	UCP02	TLR2_02	TLR2_02	SDH02	SDH02		Lepus timidus	Hybrid/sympatric	Lapinlahti, Urimolahti	7024669	545455	2013
148	Lepus timidus	Leeu-DQA*010	Leeu-DQA*001	Leti-DQB*001	Leeu-DQB*001	UCP01	UCP10	TLR2_02	TLR2_02	SDH02	SDH02		Lepus timidus	Hybrid/sympatric	Lapinlahti	7025525	518596	2013
152	Lepus europaeus	Leti-DQA*008	Leti-DQA*007	Leti-DQB*002	Leti-DQB*012	UCP01	UCP01	TLR2_02	TLR2_02	SDH02	SDH02		Lepus timidus	Hybrid/sympatric	Ala-Temmes	7183186	431133	2013
159	Lepus timidus	Leti-DQA*004	Leeu-DQA*001	Leti-DQB*021	Leti-DQB*010	0	0	TLR2_02	TLR2_02	SDH02	SDH02		Lepus europaeus	Hybrid/sympatric	Iisalmi, Viitaa	7051147	517291	2013
161	Lepus timidus	Leeu-DQA*034	Leti-DQA*005	Leti-DQB*013	Leti-DQB*013	UCP01	UCP01	TLR2_02	TLR2_02	SDH02	SDH02		Lepus timidus	Hybrid/sympatric	Vieremä	7069150	500762	2013
165	Lepus timidus	Leeu-DQA*034	Leeu-DQA*010	Leti-DQB*008	Leti-DQB*009	UCP03	UCP03	TLR2_02	TLR2_02	SDH02	SDH02		Lepus timidus	Hybrid/sympatric	Vieremä	7069150	500762	2013
168	Lepus timidus	Leti-DQA*004	Leti-DQA*007	Leti-DQB*004	Leti-DQB*012	UCP01	UCP01	TLR2_02	TLR2_02	SDH02	SDH02		Lepus timidus	Hybrid/sympatric	Iisalmi, Viitaa	7051147	517291	2013
179	Lepus timidus	Leti-DQA*004	Leti-DQA*008	0	0	0	0	TLR2_02	TLR2_02	SDH02	SDH02		Lepus timidus	Hybrid/sympatric	Ruokolahti, Lökkiö	6817935	592606	2013
180	Lepus timidus	Leeu-DQA*001	Leti-DQA*008	Leti-DQB*019	Leti-DQB*003	0	0	TLR2_02	TLR2_02	SDH02	SDH02		Lepus timidus	Hybrid/sympatric	Ruokolahti, Vihniälä	6797006	597740	2013
183	Lepus timidus	Leeu-DQA*001	Leeu-DQA*034	Leti-DQB*008	Leti-DQB*008	0	0	TLR2_02	TLR2_02	SDH02	SDH02		Lepus timidus	Hybrid/sympatric	Ristiina, Lintuniemi	6813497	516751	2013
186	Lepus europaeus	Leeu-DQA*001	Leti-DQA*006	Leti-DQB*004	Leti-DQB*001	UCP01	UCP01	TLR2_02	TLR2_02	SDH02	SDH02		Lepus timidus	Hybrid/sympatric	Ruokolahti, Lampila	6802426	597491	2013
187	Lepus europaeus	Leti-DQA*004	Leti-DQA*004	Leti-DQB*021	Leti-DQB*021	UCP01	UCP01	TLR2_02	TLR2_02	SDH02	SDH02		Lepus timidus	Hybrid/sympatric	Ruokolahti, Lampila	6802426	597491	2013
188	Lepus europaeus	Leeu-DQA*034	Leeu-DQA*001	Leti-DQB*019	Leti-DQB*003	0	0	TLR2_02	TLR2_02	SDH02	SDH02		Lepus timidus	Hybrid/sympatric	Ruokolahti, Lampila	6802426	597491	2013
191	Lepus timidus	Leeu-DQA*001	Leti-DQA*006	Leti-DQB*004	Leti-DQB*001	UCP01	UCP01	TLR2_02	TLR2_02	SDH02	SDH02		Lepus timidus	Hybrid/sympatric	Hirvensalmi, Hurrilan kylä	6839300	479438	2013
196	Lepus timidus	Leeu-DQA*034	Leeu-DQA*034	Leti-DQB*003	Leti-DQB*003	UCP03	UCP03	TLR2_02	TLR2_02	SDH02	SDH02		Lepus timidus	Hybrid/sympatric	Mikkeli, Rahula	6843316	522842	2013
200	Lepus timidus	Leti-DQA*005	Leeu-DQA*011	Leti-DQB*016	Leeu-DQB*004	UCP01	UCP01	TLR2_02	TLR2_02	SDH02	SDH02		Lepus timidus	Hybrid/sympatric	Rautalampi, Tervaharju	6952383	484356	2013
201	Lepus timidus	Leeu-DQA*001	Leeu-DQA*001	Leti-DQB*001	Leti-DQB*001	UCP01	UCP01	TLR2_02	TLR2_02	SDH02	SDH02	YES	Lepus timidus	Hybrid/sympatric	Rautalampi, Harju	6952383	484356	2013
202	Lepus europaeus	Leeu-DQA*010	Leeu-DQA*001	Leti-DQB*001	Leeu-DQB*001	0	0	TLR2_02	TLR2_02	0	0		Lepus timidus	Hybrid/sympatric	Rautalampi, Kirppumäki	6939858	496730	2013
203	Lepus timidus	Leeu-DQA*034	Leeu-DQA*010	Leti-DQB*009	Leti-DQB*003	UCP10	UCP10	TLR2_02	TLR2_02	SDH02	SDH02		Lepus europaeus	Hybrid/sympatric	Pieksämäki, Vanaja, Alakylä	6915151	488180	2013
204	Lepus timidus	Leeu-DQA*001	Leti-DQA*004	Leti-DQB*019	Leti-DQB*021	UCP01	UCP11	TLR2_02	TLR2_02	SDH02	SDH02		Lepus timidus	Hybrid/sympatric	Pieksämäki, Vanaja, Alakylä	6915151	488180	2013
206	Lepus timidus	Leeu-DQA*034	Leeu-DQA*034	Leti-DQB*007	Leti-DQB*007	UCP01	UCP01	TLR2_02	TLR2_02	0	0	YES	Lepus timidus	Hybrid/sympatric	Sastamala, Koskikartano	6808564	281285	2013
207	Lepus europaeus	Leeu-DQA*010	Leeu-DQA*010	Leeu-DQB*001	Leeu-DQB*001	UCP03	UCP03	TLR2_02	TLR2_02	SDH02	SDH02		Lepus europaeus	Hybrid/sympatric	Juuka, Tanssikangas, Lehtolampi	7015139	585891	2013
208	Lepus timidus	Leeu-DQA*010	Leeu-DQA*006	Leti-DQB*009	Leeu-DQB*007	UCP01	UCP01	TLR2_02	TLR2_02	SDH02	SDH02		Lepus timidus	Hybrid/sympatric	Juuka, Raholajärvi	7008969	589104	2013
210	Lepus timidus	Leeu-DQA*001	Leti-DQA*007	Leti-DQB*015	Leti-DQB*001	0	0	TLR2_02	TLR2_02	SDH02	SDH02		Lepus timidus	Hybrid/sympatric	Juuka, "Korkalainen"	7014304	613232	2013
211	Lepus europaeus	Leti-DQA*004	Leti-DQA*005	Leti-DQB*021	Leti-DQB*016	0	0	TLR2_02	TLR2_02	SDH02	SDH02		Lepus timidus	Hybrid/sympatric	Jännevirta, Lyytilänmäki	6982452	541064	2013
214	Lepus timidus	Leeu-DQA*011	Leti-DQA*006	Leti-DQB*008	Leeu-DQB*001	0	0	TLR2_02	TLR2_02	SDH02	SDH02		Lepus timidus	Hybrid/sympatric	Puumala, Suurpäänniemi	6821060	574808	2014
215	Lepus europaeus	Leeu-DQA*010	Leeu-DQA*034	Leeu-DQB*001	Leti-DQB*005	UCP03	UCP06	TLR2_02	TLR2_02	SDH01	SDH02		Lepus europaeus	Hybrid/sympatric	Nousiainen, Valpperi, Sunintie	6734071	239166	2014
218	Lepus timidus	Leeu-DQA*001	Leeu-DQA*001	Leti-DQB*001	Leti-DQB*010	UCP01	UCP01	TLR2_02	TLR2_02	SDH02	SDH02		Lepus timidus	Hybrid/sympatric	Siilinjärvi, Jännevirta	6982452	541064	2013
224	Lepus timidus	Leeu-DQA*001	Leti-DQA*008	Leti-DQB*012	Leti-DQB*001	UCP01	UCP01	TLR2_02	TLR2_02	SDH02	SDH02		Lepus timidus	Hybrid/sympatric	Liperi, Vaivio	6952165	627103	2014
226	Lepus europaeus	Leti-DQA*008	Leti-DQA*007	Leti-DQB*002	Leti-DQB*006	UCP01	UCP01	TLR2_02	TLR2_02	SDH02	SDH02		Lepus timidus	Hybrid/sympatric	Liperi, Vaivio	6952165	627103	2013
229	Lepus europaeus	Leeu-DQA*010	Leeu-DQA*034	Leeu-DQB*001	Leti-DQB*005	UCP01	UCP01	TLR2_02	TLR2_02	SDH01	SDH01	YES	Lepus europaeus	Hybrid/sympatric	Kajaani, Salmijärvi	7130419	541578	2013
230	Lepus europaeus	0	0	Leti-DQB*009	Leti-DQB*001	UCP01	UCP01	TLR2_02	TLR2_02	SDH02	SDH02		Lepus timidus	Hybrid/sympatric	Siilinjärvi, Mikkajärvi	7005751	526435	2014
233	Lepus timidus	Leeu-DQA*034	Leeu-DQA*011	Leti-DQB*003	Leeu-DQB*004	0	0	TLR2_02	TLR2_02	SDH02	SDH02		Lepus timidus	Hybrid/sympatric	Ala-Temmes, Vaaranmaa	7182942	431909	2013
237	Lepus timidus	Leeu-DQA*034	Leeu-DQA*010	Leti-DQB*012	Leti-DQB*009	UCP01	UCP01	TLR2_02	TLR2_02	SDH02	SDH02		Lepus timidus	Hybrid/sympatric	Kuhmo, Lammasperä, Tyvelä	7105362	638496	2013
238	Lepus timidus	0	0	Leti-DQB*004	Leti-DQB*002	0	0	TLR2_02	TLR2_02	SDH02	SDH02	YES	Lepus europaeus	Hybrid/sympatric	Kuhmo, Lammasperä, Tyvelä	7105362	638496	2013
240	Lepus timidus	Leti-DQA*008	Leti-DQA*005	Leti-DQB*012	Leti-DQB*012	0	0	TLR2_02	TLR2_02	SDH02	SDH02		Lepus timidus	Hybrid/sympatric	Joensuu, Siikavaara	6973022	670853	2014
241	Lepus europaeus	Leeu-DQA*010	Leeu-DQA*006	Leeu-DQB*001	Leeu-DQB*007	UCP01	UCP11	TLR2_01	TLR2_02	SDH01	SDH01		Lepus europaeus	Hybrid/sympatric	Sastamala, Seposentie 10	6815749	294006	2014
245	Lepus europaeus	Leti-DQA*007	Leeu-DQA*034	Leti-DQB*006	Leti-DQB*007	UCP01	UCP01	TLR2_02	TLR2_02	SDH02	SDH02		Lepus timidus	Hybrid/sympatric	Lappeenranta	6769424	563267	2014
248	Lepus timidus	Leti-DQA*004	Leeu-DQA*011	Leeu-DQB*004	Leti-DQB*021	UCP01	UCP01	TLR2_02	TLR2_02	SDH02	SDH02		Lepus timidus	Hybrid/sympatric	Lappeenranta	6769424	563267	2014
256	Lepus europaeus	Leeu-DQA*034	Leeu-DQA*006	Leeu-DQB*001	Leti-DQB*005	UCP02	UCP02	TLR2_01	TLR2_01	SDH02	SDH02	YES	Lepus europaeus	Hybrid/sympatric	Elimäki, Villikkala	6729651	476977	2014
257	Lepus timidus	Leti-DQA*008	Leti-DQA*006	Leti-DQB*006	Leti-DQB*008	UCP01	UCP01	TLR2_02	TLR2_02	SDH02	SDH02		Lepus timidus	Hybrid/sympatric	Pyhtää, Hirvikoski	6718662	480610	2014
264	Lepus europaeus	Leeu-DQA*010	Leeu-DQA*010	Leeu-DQB*001	Leeu-DQB*001	UCP03	UCP03	TLR2_01	TLR2_01	SDH01	SDH02		Lepus europaeus	Hybrid/sympatric	Ruokolahti, Lassila, Savisienkylä	6788267	610248	2014
265	Lepus timidus	0	0	0	0	0	0	0	0	SDH02	SDH02		Lepus timidus	Hybrid/sympatric	Ruokolahti, Lassila, Vaitti	6786867	607878	2014
266	Lepus timidus	Leti-DQA*005	Leti-DQA*007	Leti-DQB*006	Leti-DQB*016	UCP01	UCP01	TLR2_02	TLR2_02	SDH02	SDH02	YES	Lepus timidus	Hybrid/sympatric	Pedersören kunta, Lövö, Vilttorpet	7055720	288293	2014
267	Lepus timidus	Leeu-DQA*001	Leti-DQA*007	Leti-DQB*015	Leti-DQB*001	UCP01	UCP01	TLR2_02	TLR2_02	SDH02	SDH02		Lepus timidus	Hybrid/sympatric	Pedersören kunta, Sundby, Degernäs	7062432	282289	2014
268	Lepus europaeus	Leeu-DQA*010	Leeu-DQA*006	Leeu-DQB*001	Leeu-DQB*001	UCP03	UCP03	TLR2_01	TLR2_01	SDH01	SDH01		Lepus europaeus	Hybrid/sympatric	Pedersören kunta, Pännäinen, keskusta	7059510	291505	2014
271	Lepus europaeus	Leeu-DQA*010	Leeu-DQA*010	Leeu-DQB*001	Leeu-DQB*001	0	0	0	0	SDH01	SDH02		Lepus timidus	Hybrid/sympatric	Rautalampi?	6943618	491165	2013
273	Lepus europaeus	Leti-DQA*005	Leeu-DQA*034	Leti-DQB*003	Leti-DQB*016	UCP01	UCP01	TLR2_02	TLR2_02	SDH02	SDH02		Lepus timidus	Hybrid/sympatric	Rantasalmi	6882538	567955	2013
277	Lepus timidus	Leti-DQA*004	Leti-DQA*001	Leti-DQB*004	Leti-DQB*004	UCP01	UCP01	TLR2_02	TLR2_02	SDH02	SDH02		Lepus timidus	Hybrid/sympatric	Sotkamo, Kiviranta	7103390	558062	2014
282	Lepus europaeus	Leti-DQA*005	Leeu-DQA*034	Leti-DQB*003	Leti-DQB*016	UCP01	UCP10	TLR2_02	TLR2_02	SDH02	SDH02		Lepus timidus	Hybrid/sympatric	Sotkamo, Paakinmäki	7130232	558623	2013
284	Lepus europaeus	Leeu-DQA*010	Leeu-DQA*010	0	0	UCP02	UCP02	0	0	SDH01	SDH01		Lepus europaeus	Hybrid/sympatric	Sotkamo, Laajanniemi	7107216	564053	2013
288	Lepus timidus	Leeu-DQA*034	Leti-DQA*008	Leti-DQB*002	Leti-DQB*003	UCP01	UCP01	TLR2_02	TLR2_02	SDH02	SDH02		Lepus timidus	Hybrid/sympatric	Ylivieska	7107185	380504	2014
291	Lepus europaeus	0	0	0	0	0	0	0	0	SDH01	SDH01		Lepus europaeus	Hybrid/sympatric	Mynämäki	6738580	226317	2014
292	Lepus timidus	Leeu-DQA*034	Leeu-DQA*010	Leti-DQB*013	Leeu-DQB*001	UCP01	UCP01	0	0	SDH02	SDH02		Lepus timidus	Hybrid/sympatric	Tikkala, Keski-Suomi	6891468	420169	2013
294	Lepus timidus	Leeu-DQA*034	Leti-DQA*008	Leti-DQB*012	Leti-DQB*012	UCP01	UCP01	TLR2_02	TLR2_02	SDH02	SDH02		Lepus timidus	Hybrid/sympatric	Nilsiä	7009163	554426	2013
295	Lepus timidus	Leti-DQA*005	Leti-DQA*006	Leti-DQB*008	Leti-DQB*016	UCP01	UCP14	TLR2_02	TLR2_02	SDH02	SDH02		Lepus timidus	Hybrid/sympatric	Tikkala, Keski-Suomi	6891468	420169	2013
299	Lepus timidus	Leeu-DQA*010	Leti-DQA*008	Leti-DQB*002	Leeu-DQB*001	UCP03	UCP03	TLR2_02	TLR2_02	SDH02	SDH02		Lepus timidus	Hybrid/sympatric	Hankasalmi	6917788	470848	2013
301	Lepus europaeus	Leeu-DQA*010	Leti-DQA*004	Leti-DQB*020	Leeu-DQB*001	UCP01	UCP01	TLR2_01	TLR2_01	SDH01	SDH01		Lepus europaeus	Hybrid/sympatric	Helsinki, Viikki	6677754	390525	2014
311	Lepus timidus	Leti-DQA*004	Leti-DQA*008	Leti-DQB*006	Leti-DQB*021	UCP01	UCP03	TLR2_02	TLR2_02	SDH02	SDH02		Lepus timidus	Hybrid/sympatric	Juva, Vehmaan kylä	6866416	538758	2014
313	Lepus timidus	Leti-DQA*004	Leeu-DQA*001	Leti-DQB*004	Leti-DQB*010	UCP01	UCP10	TLR2_02	TLR2_02	SDH02	SDH02		Lepus timidus	Hybrid/sympatric	Liperi, Vaivio	6952165	627103	2014
315	Lepus timidus	Leti-DQA*004	Leti-DQA*004	Leti-DQB*021	Leti-DQB*021	UCP01	UCP01	TLR2_02	TLR2_02	SDH02	SDH02		Lepus timidus	Hybrid/sympatric	Kotkan saaristo	6703258	496764	2014
320	Lepus timidus	0	0	Leti-DQB*019	Leti-DQB*008	UCP01	UCP01	TLR2_02	TLR2_02	SDH02	SDH02		Lepus timidus	Hybrid/sympatric	Konnevesi, Särkisalo	6963381	457180	2013
322	Lepus timidus	Leeu-DQA*034	Leti-DQA*008	Leti-DQB*012	Leti-DQB*003	UCP01	UCP01	TLR2_02	TLR2_02	SDH02	SDH02		Lepus timidus	Hybrid/sympatric	Konnevesi, Välimäki	6953915	457655	2013
338	Lepus europaeus	Leeu-DQA*010	Leeu-DQA*001	Leti-DQB*001	Leeu-DQB*007	UCP01	UCP01	TLR2_01	TLR2_01	SDH01	SDH02		Lepus europaeus	Hybrid/sympatric	Limingan kylä	7188989	424215	2013
341	Lepus timidus	Leti-DQA*004	Leti-DQA*006	Leti-DQB*008	Leeu-DQB*001	0	0	TLR2_02	TLR2_02	SDH02	SDH02		Lepus timidus	Purebred/allopatric	Limingan kylä	7188989	424215	2013
347	Lepus timidus	Leeu-DQA*001	Leti-DQA*008	Leti-DQB*002	Leti-DQB*001	UCP01	UCP01	TLR2_02	TLR2_02	SDH02	SDH02		Lepus timidus	Purebred/allopatric	Yli-ii, Jakkukylä	7243971	435338	2014
348	Lepus timidus	Leeu-DQA*034	Leeu-DQA*001	Leti-DQB*003	Leti-DQB*010	UCP01	UCP10	TLR2_02	TLR2_02	SDH02	SDH02		Lepus timidus	Purebred/allopatric	Kuivaniemi	7274130	416420	2014
352	Lepus europaeus	Leeu-DQA*034	Leeu-DQA*034	Leti-DQB*003	Leti-DQB*005	UCP01	UCP03	TLR2_01	TLR2_01	SDH01	SDH01		Lepus europaeus	Hybrid/sympatric	Kotka, Pernoo	6715004	489389	2014
356	Lepus timidus	Leti-DQA*004	Leeu-DQA*001	Leti-DQB*021	Leti-DQB*010	UCP01	UCP01	TLR2_02	TLR2_02	SDH02	SDH02	YES	Lepus timidus	Hybrid/sympatric	Puumala, Pistohiekka	6825398	553593	2014
361	Lepus timidus	0	0	Leti-DQB*003	Leeu-DQB*001	UCP01	UCP01	TLR2_02	TLR2_02	SDH02	SDH02		Lepus timidus	Hybrid/sympatric	Siikajoki, Louhua	7158600	417188	2013
362	Lepus timidus	Leti-DQA*008	Leti-DQA*006	Leti-DQB*008	Leti-DQB*012	UCP01	UCP01	TLR2_02	TLR2_02	SDH02	SDH02		Lepus timidus	Hybrid/sympatric	Siikajoki, Louhua, Ylipää	7158360	414378	2013
363	Lepus europaeus	Leeu-DQA*010	Leeu-DQA*001	Leeu-DQB*001	Leti-DQB*001	UCP01	UCP02	TLR2_01	TLR2_02	SDH01	SDH02	YES	Lepus europaeus	Hybrid/sympatric	Louhua, Laitamaa, Siikajoki	7156550	416318	2014
372	Lepus timidus	Leti-DQA*008	Leti-DQA*006	Leti-DQB*004	Leti-DQB*002	UCP01	UCP01	TLR2_02	TLR2_02	SDH02	SDH02		Lepus timidus	Hybrid/sympatric	Louhua, Hautakangas	7164151	393703	2014
375	Lepus timidus	Leeu-DQA*010	Leti-DQA*008	Leti-DQB*013	Leti-DQB*013	UCP01	UCP10	TLR2_02	TLR2_02	SDH02	SDH02		Lepus europaeus	Hybrid/sympatric	Outokumpu	6957923	601670	2014
376	Lepus timidus	Leeu-DQA*001	Leeu-DQA*010	0	0	UCP01	UCP01	TLR2_02	TLR2_02	SDH02	SDH02		Lepus timidus	Hybrid/sympatric	Outokumpu	6957923	601670	2014
381	Lepus timidus	Leti-DQA*004	Leti-DQA*008	Leti-DQB*002	Leti-DQB*021	UCP01	UCP01	TLR2_02	TLR2_02	SDH02	SDH02		Lepus timidus	Hybrid/sympatric	Sotkamo, Eevala	7109258	557231	2014
384	Lepus timidus	0	0	0	0	UCP01	UCP01	0	0	SDH02	SDH02		Lepus timidus	Hybrid/sympatric	Muhos (25 km Kajaanin suuntaan)	7183976	468757	2014
391	Lepus timidus	0	0	Leti-DQB*006	Leti-DQB*008	UCP01	UCP01	TLR2_02	TLR2_02	0	0		Lepus timidus	Hybrid/sympatric	Lierosaari, Haukivuori, Taipale	6886602	492358	2014
393	Lepus timidus	Leeu-DQA*034	Leti-DQA*008	Leti-DQB*012	Leti-DQB*003	UCP01	UCP01	TLR2_02	TLR2_02	SDH02	SDH02		Lepus timidus	Hybrid/sympatric	Lierosaari, Haukivuori, Taipale	6886602	492358	2014
395	Lepus timidus	Leeu-DQA*001	Leeu-DQA*034	Leti-DQB*012	Leti-DQB*007	UCP01	UCP14	TLR2_02	TLR2_02	SDH02	SDH02		Lepus timidus	Hybrid/sympatric	Pieksämäki, Heinämäki	6913317	516375	2014
401	Lepus europaeus	Leeu-DQA*034	Leeu-DQA*010	Leeu-DQB*001	Leti-DQB*001	UCP01	UCP02	TLR2_02	TLR2_02	SDH01	SDH01	YES	Lepus europaeus	Hybrid/sympatric	Punkaharju, Ristiniemi	6827247	619450	2013
402	Lepus timidus	Leti-DQA*005	Leeu-DQA*034	Leti-DQB*016	Leti-DQB*003	UCP01	UCP10	TLR2_02	TLR2_02	SDH02	SDH02	YES	Lepus timidus	Hybrid/sympatric	Joensuu, Iiksenvaara	6943027	646933	2014
405	Lepus timidus	Leeu-DQA*034	Leeu-DQA*001	Leti-DQB*003	Leti-DQB*001	UCP01	UCP10	TLR2_02	TLR2_02	SDH02	SDH02		Lepus timidus	Hybrid/sympatric	Joensuu, Iiksenvaara	6943027	646933	2014
415	Lepus timidus	Leti-DQA*007	Leti-DQA*006	Leti-DQB*008	Leti-DQB*015	UCP01	UCP10	TLR2_02	TLR2_02	SDH02	SDH02		Lepus timidus	Hybrid/sympatric	Suhmura	6930701	648682	2014
420	Lepus timidus	Leti-DQA*005	Leeu-DQA*034	Leti-DQB*007	Leti-DQB*016	UCP01	UCP01	TLR2_02	TLR2_02	SDH02	SDH02		Lepus timidus	Hybrid/sympatric	Punkaharju, Ruununmäki	6847628	634074	2014
424	Lepus timidus	Leti-DQA*007	Leeu-DQA*001	Leti-DQB*006	Leti-DQB*010	UCP01	UCP10	TLR2_02	TLR2_02	SDH02	SDH02		Lepus timidus	Hybrid/sympatric	Joensuu, Linnunniemi	6943815	639591	2014
427	Lepus timidus	Leeu-DQA*034	Leeu-DQA*001	Leti-DQB*003	Leti-DQB*010	UCP01	UCP10	TLR2_02	TLR2_02	SDH02	SDH02		Lepus timidus	Hybrid/sympatric	Rantasalmi, Putkisalo	6876880	575340	2014
433	Lepus timidus	0	0	Leti-DQB*002	Leti-DQB*007	UCP01	UCP01	TLR2_02	TLR2_02	SDH02	SDH02		Lepus timidus	Hybrid/sympatric	Hirvensalmi	6834159	488689	2014
438	Lepus timidus	Leeu-DQA*001	Leti-DQA*008	Leti-DQB*006	Leti-DQB*001	UCP01	UCP01	TLR2_02	TLR2_02	SDH02	SDH02		Lepus timidus	Hybrid/sympatric	Hirvensalmi, Hämeenmäki	6838581	477912	2014
446	Lepus timidus	Leti-DQA*005	Leeu-DQA*001	Leti-DQB*010	Leti-DQB*016	UCP01	UCP01	TLR2_02	TLR2_02	SDH02	SDH02		Lepus timidus	Hybrid/sympatric	Sulkava	6851526	572671	2014
447	Lepus timidus	Leti-DQA*007	Leti-DQA*008	Leti-DQB*006	Leti-DQB*012	UCP01	UCP01	TLR2_02	TLR2_02	SDH02	SDH02		Lepus timidus	Hybrid/sympatric	Nurmes, Särkivaara	7032460	601985	2014
450	Lepus timidus	Leti-DQA*004	Leeu-DQA*001	Leti-DQB*021	Leti-DQB*001	UCP01	UCP11	TLR2_02	TLR2_02	SDH02	SDH02		Lepus timidus	Hybrid/sympatric	Kouvola, Valkeala, Anttila, Soidinsuo	6766739	493494	2014
453	Lepus timidus	Leeu-DQA*001	Leeu-DQA*011	Leti-DQB*010	Leeu-DQB*004	UCP01	UCP01	TLR2_02	TLR2_02	SDH02	SDH02		Lepus timidus	Hybrid/sympatric	Iisalmi, Likovaara	7053837	514274	2014
454	Lepus timidus	Leti-DQA*007	Leti-DQA*006	Leti-DQB*008	Leti-DQB*012	UCP01	UCP01	0	0	SDH02	SDH02		Lepus timidus	Hybrid/sympatric	Kesälahti, Hummovaara	6885254	638802	2014
455	Lepus timidus	Leti-DQA*007	Leeu-DQA*010	Leti-DQB*002	Leti-DQB*006	UCP01	UCP01	TLR2_02	TLR2_02	SDH02	SDH02		Lepus timidus	Purebred/allopatric	Ylitornio, Koivistonpää	7365720	363426	2013
457	Lepus europaeus	Leeu-DQA*010	Leeu-DQA*006	Leeu-DQB*007	Leeu-DQB*007	UCP01	UCP03	TLR2_01	TLR2_02	SDH01	SDH01	YES	Lepus europaeus	Hybrid/sympatric	Muhos	7188276	452257	2013
458	Lepus timidus	Leeu-DQA*034	Leti-DQA*004	Leti-DQB*003	Leti-DQB*021	UCP01	UCP01	TLR2_02	TLR2_02	SDH02	SDH02		Lepus timidus	Hybrid/sympatric	Kannonkoski	6984168	411976	2013
459	Lepus europaeus	Leeu-DQA*034	Leeu-DQA*006	Leeu-DQB*001	Leti-DQB*005	UCP01	UCP03	0	0	SDH01	SDH02		Lepus europaeus	Hybrid/sympatric	Hyvinkää	6723910	382333	2013
460	Lepus timidus	Leti-DQA*005	Leeu-DQA*010	Leti-DQB*009	Leti-DQB*016	UCP01	UCP10	TLR2_02	TLR2_02	SDH02	SDH02		Lepus timidus	Purebred/allopatric	Muonio	7541614	360479	2014
461	Lepus europaeus	Leeu-DQA*010	Leeu-DQA*006	Leeu-DQB*001	Leeu-DQB*001	UCP03	UCP03	TLR2_01	TLR2_02	SDH01	SDH01		Lepus europaeus	Hybrid/sympatric	Jyväskylä	6901595	436020	2013
463	Lepus timidus	Leti-DQA*005	Leeu-DQA*034	Leti-DQB*008	Leti-DQB*016	UCP01	UCP01	TLR2_02	TLR2_02	SDH02	SDH02		Lepus timidus	Hybrid/sympatric	Hyvinkää	6723910	382333	2013
466	Lepus timidus	Leti-DQA*004	Leti-DQA*007	Leti-DQB*012	Leti-DQB*012	0	0	TLR2_02	TLR2_02	SDH02	SDH02		Lepus timidus	Hybrid/sympatric	Tuusniemi	6965565	575862	2013
469	Lepus timidus	Leeu-DQA*034	Leeu-DQA*001	Leti-DQB*003	Leti-DQB*001	UCP01	UCP01	TLR2_02	TLR2_02	SDH02	SDH02	YES	Lepus timidus	Hybrid/sympatric	Haapavesi	7113208	420396	2014
470	Lepus timidus	Leeu-DQA*010	Leeu-DQA*034	Leti-DQB*003	Leeu-DQB*001	UCP01	UCP01	TLR2_02	TLR2_02	SDH02	SDH02	YES	Lepus timidus	Hybrid/sympatric	Eura	6787091	238094	2014
472	Lepus europaeus	Leeu-DQA*010	Leeu-DQA*010	Leeu-DQB*001	Leeu-DQB*001	UCP03	UCP03	TLR2_01	TLR2_01	SDH02	SDH02	YES	Lepus europaeus	Hybrid/sympatric	Lapinlahti	7025525	518596	2014
475	Lepus timidus	Leti-DQA*005	Leeu-DQA*010	Leeu-DQB*007	Leti-DQB*011	0	0	0	0	SDH02	SDH02		Lepus timidus	Hybrid/sympatric	Pernaja	6701589	446688	2014
476	Lepus europaeus	Leeu-DQA*010	Leeu-DQA*010	Leeu-DQB*001	Leeu-DQB*001	UCP01	UCP01	TLR2_01	TLR2_02	SDH01	SDH02		Lepus europaeus	Hybrid/sympatric	Vaasa	7007298	228381	2013
479	Lepus timidus	Leti-DQA*005	Leeu-DQA*034	Leti-DQB*003	Leti-DQB*016	0	0	TLR2_02	TLR2_02	SDH02	SDH02		Lepus timidus	Purebred/allopatric	Rovaniemi	7376184	442076	2013
482	Lepus europaeus	Leeu-DQA*034	Leeu-DQA*006	Leeu-DQB*001	Leti-DQB*005	0	0	0	0	SDH01	SDH01		Lepus europaeus	Hybrid/sympatric	Laukaa	6920826	446270	2013
483	Lepus timidus	Leti-DQA*007	Leti-DQA*007	Leti-DQB*006	Leti-DQB*006	UCP01	UCP10	TLR2_02	TLR2_02	SDH02	SDH02		Lepus timidus	Purebred/allopatric	Hailuoto	7211365	392117	2013
485	Lepus timidus	Leti-DQA*005	Leeu-DQA*034	Leti-DQB*013	Leti-DQB*016	UCP01	UCP01	TLR2_02	TLR2_02	SDH02	SDH02		Lepus timidus	Hybrid/sympatric	Laihia, Jokikylä	6979949	255082	2013
487	Lepus timidus	Leeu-DQA*034	Leeu-DQA*006	Leti-DQB*013	Leeu-DQB*001	UCP03	UCP03	0	0	SDH01	SDH02		Lepus europaeus	Hybrid/sympatric	Joensuu, Botania	6944238	639754	2014
492	Lepus timidus	Leeu-DQA*001	Leti-DQA*006	Leti-DQB*002	Leti-DQB*001	UCP01	UCP10	TLR2_02	TLR2_02	SDH02	SDH02		Lepus timidus	Hybrid/sympatric	Korpilahti, Putkilahti	6862604	432831	2004
494	Lepus timidus	Leeu-DQA*034	Leti-DQA*008	Leti-DQB*002	Leti-DQB*003	UCP01	UCP10	TLR2_02	TLR2_02	SDH02	SDH02	YES	Lepus timidus	Hybrid/sympatric	Oulu, Neittävä, Vaala	7153920	484950	2003
500	Lepus europaeus	Leeu-DQA*010	Leeu-DQA*010	Leeu-DQB*001	Leeu-DQB*001	UCP01	UCP01	TLR2_01	TLR2_01	SDH01	SDH01	YES	Lepus europaeus	Hybrid/sympatric	Korpilahti, Putkilahti	6862604	432831	2003
504	Lepus europaeus	Leeu-DQA*001	Leeu-DQA*001	Leti-DQB*001	Leti-DQB*001	UCP01	UCP01	0	0	SDH01	SDH01		Lepus europaeus	Hybrid/sympatric	Korpilahti, Oittila	6869464	433875	2004
507	Lepus timidus	Leeu-DQA*001	Leeu-DQA*034	Leti-DQB*002	Leti-DQB*010	UCP01	UCP01	TLR2_02	TLR2_02	SDH02	SDH02		Lepus timidus	Purebred/allopatric	Puolanka, Luupponen	7194613	531992	2003
509	Lepus timidus	Leeu-DQA*001	Leeu-DQA*010	Leti-DQB*010	Leeu-DQB*004	UCP01	UCP03	TLR2_02	TLR2_02	SDH02	SDH02		Lepus timidus	Hybrid/sympatric	Jourkuma, Utajärvi	7182034	471163	2003
512	Lepus timidus	Leti-DQA*004	Leti-DQA*008	Leti-DQB*002	Leti-DQB*006	UCP01	UCP01	TLR2_02	TLR2_02	SDH02	SDH02		Lepus timidus	Hybrid/sympatric	Korpilahti, Putkilahti	6862604	432831	2004
521	Lepus europaeus	Leeu-DQA*010	Leeu-DQA*034	Leeu-DQB*001	Leeu-DQB*001	UCP03	UCP03	TLR2_01	TLR2_02	SDH01	SDH01		Lepus europaeus	Hybrid/sympatric	Korpilahti, Putkilahti	6862604	432831	2004
525	Lepus timidus	Leeu-DQA*034	Leeu-DQA*034	Leeu-DQB*001	Leeu-DQB*001	0	0	0	0	0	0		Lepus timidus	Hybrid/sympatric	Ilomantsi, Paha-oinasvaara	6996302	680481	2014
526	Lepus europaeus	Leeu-DQA*010	Leeu-DQA*006	Leeu-DQB*001	Leeu-DQB*001	UCP01	UCP02	TLR2_01	TLR2_02	SDH01	SDH02		Lepus europaeus	Hybrid/sympatric	Volsintie 126, Kirkkonummi	6669228	356880	2014
527	Lepus timidus	Leti-DQA*005	Leti-DQA*008	Leti-DQB*006	Leti-DQB*016	UCP01	UCP10	TLR2_02	TLR2_02	SDH02	SDH02		Lepus timidus	Hybrid/sympatric	Tutjunniemi, Liperi	6922391	634066	2014
531	Lepus europaeus	Leeu-DQA*010	Leeu-DQA*006	Leeu-DQB*001	Leeu-DQB*001	UCP01	UCP02	TLR2_01	TLR2_01	SDH01	SDH02		Lepus europaeus	Hybrid/sympatric	Rautalampi, Hanhiniemi	6938858	489305	2014
536	Lepus europaeus	Leeu-DQA*034	Leeu-DQA*034	Leti-DQB*007	Leti-DQB*003	UCP01	UCP14	TLR2_02	TLR2_02	SDH02	SDH02		Lepus timidus	Hybrid/sympatric	Lieksa, Keikonvaara	6995576	655773	2014
546	Lepus timidus	Leeu-DQA*034	Leti-DQA*001	Leti-DQB*007	Leti-DQB*004	UCP01	UCP01	TLR2_02	TLR2_02	SDH02	SDH02	YES	Lepus timidus	Hybrid/sympatric	Kurikka	6951548	264050	2014
547	Lepus timidus	Leeu-DQA*001	Leeu-DQA*001	Leti-DQB*013	Leti-DQB*011	UCP01	UCP01	TLR2_02	TLR2_02	SDH02	SDH02		Lepus timidus	Hybrid/sympatric	Kotka, Vassaari	6700516	502868	2014
551	Lepus timidus	Leeu-DQA*034	Leeu-DQA*001	0	0	UCP01	UCP01	0	0	SDH01	SDH02		Lepus timidus	Hybrid/sympatric	Lemi, Sairala	6773745	541031	2014
556	Lepus timidus	Leeu-DQA*034	Leti-DQA*008	Leti-DQB*012	Leti-DQB*007	UCP01	UCP01	TLR2_02	TLR2_02	SDH02	SDH02		Lepus timidus	Hybrid/sympatric	Valtimo	7062846	589615	2014
557	Lepus europaeus	Leeu-DQA*010	Leeu-DQA*034	Leeu-DQB*001	Leti-DQB*005	UCP01	UCP02	0	0	SDH01	SDH01		Lepus europaeus	Hybrid/sympatric	Leppävirta	6928791	541101	2014
558	Lepus timidus	Leeu-DQA*010	Leeu-DQA*001	Leeu-DQB*001	Leti-DQB*001	UCP01	UCP10	TLR2_02	TLR2_02	SDH02	SDH02		Lepus timidus	Hybrid/sympatric	Rautavaara	7041185	564910	2014
560	Lepus europaeus	Leeu-DQA*010	Leeu-DQA*006	Leeu-DQB*001	Leeu-DQB*007	UCP03	UCP03	TLR2_01	TLR2_02	SDH01	SDH02		Lepus timidus	Hybrid/sympatric	Siilinjärvi	6994817	532104	2014
561	Lepus europaeus	Leeu-DQA*034	Leeu-DQA*034	Leti-DQB*005	Leti-DQB*005	UCP02	UCP02	0	0	SDH01	SDH01	YES	Lepus europaeus	Hybrid/sympatric	Hyvinkää	6723910	382333	2014
564	Lepus europaeus	Leeu-DQA*010	Leeu-DQA*001	Leti-DQB*001	Leeu-DQB*001	UCP01	UCP03	TLR2_01	TLR2_01	SDH01	SDH01	YES	Lepus europaeus	Hybrid/sympatric	Nivala	7090783	399684	2014
566	Lepus europaeus	Leeu-DQA*010	Leeu-DQA*010	Leeu-DQB*001	Leeu-DQB*001	UCP02	UCP02	TLR2_01	TLR2_01	SDH01	SDH02	YES	Lepus europaeus	Hybrid/sympatric	Polvijärvi	6971910	619234	2014
568	Lepus timidus	Leeu-DQA*034	Leti-DQA*007	Leti-DQB*012	Leti-DQB*003	UCP01	UCP06	TLR2_02	TLR2_02	SDH02	SDH02		Lepus timidus	Hybrid/sympatric	Pyhäjärvi	7061959	449830	2014
569	Lepus europaeus	Leeu-DQA*034	Leeu-DQA*011	Leti-DQB*007	Leeu-DQB*004	UCP01	UCP01	TLR2_02	TLR2_02	SDH02	SDH02		Lepus timidus	Hybrid/sympatric	Joensuu	6943348	639393	2014
570	Lepus timidus	Leeu-DQA*001	Leeu-DQA*001	Leti-DQB*001	Leeu-DQB*001	UCP01	UCP03	TLR2_02	TLR2_02	SDH01	SDH02		Lepus timidus	Purebred/allopatric	Tornio	7306339	370105	2014
571	Lepus timidus	Leeu-DQA*034	Leti-DQA*005	Leti-DQB*003	Leti-DQB*011	UCP01	UCP01	TLR2_02	TLR2_02	SDH02	SDH02		Lepus timidus	Hybrid/sympatric	Paltamo	7142904	540105	2014
572	Lepus timidus	Leti-DQA*005	Leti-DQA*004	Leti-DQB*021	Leti-DQB*011	UCP01	UCP10	TLR2_02	TLR2_02	SDH02	SDH02		Lepus timidus	Hybrid/sympatric	Joensuu	6943348	639393	2014
573	Lepus europaeus	Leeu-DQA*010	Leeu-DQA*006	Leeu-DQB*001	Leeu-DQB*001	UCP02	UCP03	TLR2_01	TLR2_01	SDH01	SDH01		Lepus europaeus	Hybrid/sympatric	Iisalmi	7047963	509288	2014
575	Lepus europaeus	Leeu-DQA*034	Leeu-DQA*001	Leti-DQB*001	Leti-DQB*005	UCP01	UCP01	TLR2_01	TLR2_01	SDH01	SDH01		Lepus europaeus	Hybrid/sympatric	Veteli	7042975	339705	2014
576	Lepus timidus	Leti-DQA*005	Leeu-DQA*001	Leti-DQB*001	Leti-DQB*016	UCP01	UCP03	TLR2_02	TLR2_02	SDH02	SDH02		Lepus timidus	Hybrid/sympatric	Parikkala	6826974	631793	2014
578	Lepus timidus	Leeu-DQA*034	Leti-DQA*005	Leti-DQB*003	Leti-DQB*011	UCP01	UCP11	TLR2_02	TLR2_02	SDH02	SDH02	YES	Lepus timidus	Purebred/allopatric	Sodankylä	7477630	481529	2014
580	Lepus timidus	Leeu-DQA*001	Leeu-DQA*034	Leti-DQB*002	Leti-DQB*010	UCP01	UCP01	TLR2_02	TLR2_02	SDH02	SDH02		Lepus timidus	Purebred/allopatric	Ranua	7312633	478130	2014
583	Lepus europaeus	Leeu-DQA*010	Leeu-DQA*001	Leeu-DQB*001	Leti-DQB*001	UCP02	UCP02	TLR2_01	TLR2_01	SDH01	SDH01	YES	Lepus europaeus	Hybrid/sympatric	Tohmajärvi	6903843	673225	2014
591	Lepus timidus	Leti-DQA*006	Leeu-DQA*010	Leti-DQB*008	Leti-DQB*009	UCP01	UCP14	TLR2_02	TLR2_02	SDH02	SDH02		Lepus timidus	Hybrid/sympatric	Juupajoki Karviovuori	6855441	360699	2014
594	Lepus timidus	Leti-DQA*008	Leti-DQA*006	Leti-DQB*002	Leti-DQB*008	0	0	TLR2_02	TLR2_02	SDH02	SDH02		Lepus timidus	Hybrid/sympatric	Orivesi, Pukala	6840936	349940	2013
595	Lepus timidus	Leti-DQA*004	Leeu-DQA*034	Leti-DQB*013	Leti-DQB*021	UCP01	UCP03	TLR2_02	TLR2_02	SDH02	SDH02		Lepus timidus	Hybrid/sympatric	Pälkäne Laippa	6803505	353425	2014
597	Lepus timidus	0	0	Leeu-DQB*004	Leeu-DQB*001	0	0	TLR2_02	TLR2_02	SDH01	SDH01		Lepus timidus	Hybrid/sympatric	Hausjärvi, Hautalankulma	6729524	395617	2015
598	Lepus timidus	Leti-DQA*007	Leti-DQA*008	0	0	UCP01	UCP01	TLR2_02	TLR2_02	SDH02	SDH02		Lepus timidus	Hybrid/sympatric	Hyvinkää, Kytäjä	6720978	373228	2015
599	Lepus timidus	Leti-DQA*004	Leti-DQA*008	Leti-DQB*012	Leti-DQB*004	UCP01	UCP01	TLR2_02	TLR2_02	SDH02	SDH02	YES	Lepus timidus	Hybrid/sympatric	Hämeenlinna, Lieso	6783340	387727	2015
600	Lepus timidus	Leeu-DQA*010	Leeu-DQA*034	Leti-DQB*007	Leeu-DQB*001	UCP01	UCP01	TLR2_02	TLR2_02	SDH02	SDH02		Lepus timidus	Purebred/allopatric	Yli-Ii, Isterinsuo	7252721	460349	2014
602	Lepus timidus	Leeu-DQA*010	Leeu-DQA*010	0	0	0	0	TLR2_01	TLR2_01	SDH01	SDH01		Lepus europaeus	Hybrid/sympatric	0	7224302	445513	2014
618	Lepus europaeus	Leeu-DQA*034	Leeu-DQA*006	0	0	UCP03	UCP03	TLR2_02	TLR2_02	SDH01	SDH01	YES	Lepus europaeus	Hybrid/sympatric	Pornainen	6705629	410561	2015
619	Lepus europaeus	Leeu-DQA*010	Leeu-DQA*006	0	0	UCP01	UCP02	0	0	SDH01	SDH01		Lepus europaeus	Hybrid/sympatric	Pornainen	6705629	410561	2015
625	Lepus timidus	Leti-DQA*004	Leeu-DQA*011	Leti-DQB*004	Leeu-DQB*004	UCP01	UCP01	TLR2_02	TLR2_02	SDH02	SDH02		Lepus europaeus	Hybrid/sympatric	Pieksämäki, Vanaja	6918671	487300	2014
628	Lepus europaeus	0	0	Leeu-DQB*001	Leti-DQB*001	0	0	0	0	SDH01	SDH02		Lepus europaeus	Hybrid/sympatric	Konnevesi, Mäkäräniemi	6944517	476818	2015
631	Lepus timidus	Leeu-DQA*034	Leeu-DQA*034	Leti-DQB*007	Leti-DQB*003	UCP01	UCP14	TLR2_02	TLR2_02	SDH02	SDH02		Lepus timidus	Hybrid/sympatric	Mikkeli, Häkkilä, Lievsaari	6879261	502168	2014
633	Lepus europaeus	Leeu-DQA*001	Leeu-DQA*006	Leeu-DQB*001	Leti-DQB*001	UCP02	UCP02	TLR2_01	TLR2_02	SDH01	SDH01		Lepus europaeus	Hybrid/sympatric	Pieksämäki, Vanaja	6918671	487300	2015
635	Lepus timidus	Leeu-DQA*010	Leeu-DQA*010	Leeu-DQB*001	Leeu-DQB*001	0	0	TLR2_01	TLR2_02	SDH01	SDH01		Lepus europaeus	Hybrid/sympatric	Laihia, Jokiperä	6973179	258599	2015
639	Lepus europaeus	Leeu-DQA*001	Leeu-DQA*001	0	0	UCP02	UCP02	TLR2_01	TLR2_01	SDH01	SDH02		Lepus europaeus	Hybrid/sympatric	Konnevesi, Mäkäräniemi, Sänkimäki	6945325	475690	2015
644	Lepus timidus	Leti-DQA*004	Leeu-DQA*001	Leti-DQB*021	Leti-DQB*010	0	0	TLR2_02	TLR2_02	SDH02	SDH02	YES	Lepus timidus	Hybrid/sympatric	Pihtipudas	7027645	428721	2014
657	Lepus europaeus	Leeu-DQA*001	Leti-DQA*004	Leti-DQB*020	Leti-DQB*001	UCP02	UCP02	0	0	SDH01	SDH02		Lepus europaeus	Hybrid/sympatric	Lemi, Sairala	6776234	538717	2015
659	Lepus timidus	Leeu-DQA*034	Leeu-DQA*010	Leti-DQB*003	Leti-DQB*016	0	0	TLR2_02	TLR2_02	SDH02	SDH02		Lepus europaeus	Hybrid/sympatric	Ala-Temmes	7183186	431133	2015
670	Lepus timidus	Leti-DQA*005	Leeu-DQA*034	Leti-DQB*003	Leti-DQB*016	0	0	TLR2_02	TLR2_02	SDH02	SDH02		Lepus europaeus	Hybrid/sympatric	Ala-Temmes	7183186	431133	2015
672	Lepus europaeus	Leti-DQA*008	Leti-DQA*008	0	0	UCP01	UCP01	0	0	SDH01	SDH02		Lepus europaeus	Hybrid/sympatric	Ala-Temmes	7183186	431133	2015
698	Lepus timidus	Leti-DQA*004	Leti-DQA*008	Leti-DQB*012	Leti-DQB*021	UCP01	UCP01	TLR2_02	TLR2_02	SDH02	SDH02		Lepus timidus	Hybrid/sympatric	Kuhmo, Kaskelantie	7117141	613843	2014
701	Lepus timidus	Leti-DQA*007	Leeu-DQA*010	Leti-DQB*012	Leti-DQB*009	UCP01	UCP10	TLR2_02	TLR2_02	SDH02	SDH02		Lepus timidus	Hybrid/sympatric	Kauhajoki, Aronkylä, Tökerötie	6934145	253791	2015
705	Lepus europaeus	Leeu-DQA*010	Leeu-DQA*034	Leeu-DQB*001	Leti-DQB*005	0	0	0	0	SDH01	SDH01		Lepus europaeus	Hybrid/sympatric	Kauhajoki, Luomankylä	6933970	248430	2014
710	Lepus timidus	Leeu-DQA*034	Leti-DQA*006	Leti-DQB*004	Leti-DQB*003	UCP01	UCP06	TLR2_02	TLR2_02	SDH02	SDH02		Lepus timidus	Hybrid/sympatric	Orivesi, Löytäne	6829447	382786	2014
713	Lepus europaeus	Leeu-DQA*034	Leeu-DQA*001	0	0	UCP02	UCP02	TLR2_02	TLR2_02	SDH01	SDH02		Lepus europaeus	Hybrid/sympatric	Tuusula, Vanhakylä	6707252	391240	2015
719	Lepus timidus	Leeu-DQA*034	Leeu-DQA*006	Leeu-DQB*001	Leti-DQB*005	0	0	TLR2_01	TLR2_01	SDH01	SDH02		Lepus timidus	Hybrid/sympatric	Orivesi, Löytäne	6829447	382786	2015
723	Lepus europaeus	Leeu-DQA*010	Leeu-DQA*034	Leeu-DQB*001	Leti-DQB*005	UCP01	UCP01	0	0	SDH01	SDH01		Lepus europaeus	Hybrid/sympatric	Tuusula, Vanhakylä	6707252	391240	2015
725	Lepus timidus	Leti-DQA*005	Leeu-DQA*001	Leti-DQB*001	Leti-DQB*011	UCP01	UCP01	TLR2_02	TLR2_02	SDH02	SDH02		Lepus timidus	Hybrid/sympatric	Lappeenranta, Pulsa	6755283	552961	2015
730	Lepus europaeus	Leeu-DQA*001	Leeu-DQA*006	Leeu-DQB*001	Leti-DQB*001	0	0	TLR2_01	TLR2_01	SDH01	SDH01	YES	Lepus europaeus	Hybrid/sympatric	Lappeenranta, Pulsa	6755283	552961	2015
732	Lepus europaeus	Leeu-DQA*010	Leeu-DQA*001	Leeu-DQB*001	Leti-DQB*001	UCP01	UCP03	TLR2_01	TLR2_01	SDH01	SDH01		Lepus europaeus	Hybrid/sympatric	Lappeenranta, Pulsa	6755283	552961	2015
735	Lepus timidus	Leeu-DQA*001	Leti-DQA*007	Leti-DQB*002	Leti-DQB*010	UCP01	UCP10	TLR2_02	TLR2_02	SDH02	SDH02		Lepus timidus	Purebred/allopatric	Ii	7245385	424302	2015
743	Lepus timidus	Leeu-DQA*034	Leti-DQA*008	Leti-DQB*002	Leti-DQB*003	0	0	TLR2_02	TLR2_02	SDH02	SDH02		Lepus timidus	Purebred/allopatric	Ii, Pihlajakari	7251849	399238	2015
746	Lepus timidus	Leti-DQA*008	Leeu-DQA*001	Leti-DQB*012	Leti-DQB*010	UCP01	UCP10	TLR2_02	TLR2_02	SDH02	SDH02	YES	Lepus timidus	Purebred/allopatric	Kuusamo, Lämsänkylä	7304705	634018	2014
757	Lepus europaeus	Leeu-DQA*010	Leeu-DQA*006	Leeu-DQB*001	Leeu-DQB*007	0	0	TLR2_02	TLR2_02	SDH01	SDH01		Lepus europaeus	Hybrid/sympatric	Vehmersalmi	6959455	552542	2015
758	Lepus europaeus	Leeu-DQA*034	Leeu-DQA*001	Leti-DQB*001	Leti-DQB*005	UCP02	UCP02	0	0	SDH01	SDH01		Lepus europaeus	Hybrid/sympatric	Vesilahti, Kehro, Lepolantie	6791671	310538	2015
762	Lepus europaeus	Leeu-DQA*010	Leeu-DQA*010	Leeu-DQB*001	Leeu-DQB*001	UCP01	UCP01	TLR2_01	TLR2_01	SDH01	SDH02		Lepus europaeus	Hybrid/sympatric	Vieremä, Kaarteenmäki	7061180	507745	2014
766	Lepus europaeus	Leeu-DQA*010	Leeu-DQA*010	Leeu-DQB*001	Leeu-DQB*001	0	0	0	0	SDH01	SDH01	YES	Lepus timidus	Hybrid/sympatric	Tuusniemi	6965565	575862	2015
767	Lepus europaeus	Leeu-DQA*010	Leeu-DQA*034	Leeu-DQB*001	Leti-DQB*005	UCP03	UCP03	TLR2_01	TLR2_02	SDH01	SDH01		Lepus europaeus	Hybrid/sympatric	Tuusniemi, Kosula, Nurkkalantie 165	6946525	573281	2015
771	Lepus europaeus	Leeu-DQA*010	Leeu-DQA*001	Leeu-DQB*001	Leti-DQB*001	UCP01	UCP02	TLR2_01	TLR2_01	SDH01	SDH01		Lepus europaeus	Hybrid/sympatric	Siikajoki, Tuomioja	7166052	639305	2015
778	Lepus timidus	Leti-DQA*008	Leeu-DQA*001	Leti-DQB*002	Leti-DQB*010	UCP03	UCP03	TLR2_02	TLR2_02	SDH02	SDH02		Lepus timidus	Hybrid/sympatric	Saarijärvi, Kuoppala	6956172	392406	2014
781	Lepus europaeus	Leeu-DQA*001	Leeu-DQA*001	Leti-DQB*001	Leti-DQB*001	0	0	0	0	SDH01	SDH01		Lepus europaeus	Hybrid/sympatric	Mikkeli, Porrassalmenkadun ja Pillipiiparinkujan risteys	6842010	514996	2015
787	Lepus europaeus	Leeu-DQA*001	Leeu-DQA*006	Leeu-DQB*001	Leti-DQB*001	UCP03	UCP03	TLR2_01	TLR2_01	SDH01	SDH01		Lepus europaeus	Hybrid/sympatric	Limingan kylä	7188203	424587	2014
790	Lepus europaeus	Leeu-DQA*034	Leeu-DQA*006	0	0	0	0	0	0	0	0		Lepus europaeus	Hybrid/sympatric	Limingan kylä	7188203	424587	2014
800	Lepus europaeus	Leeu-DQA*010	Leeu-DQA*006	Leeu-DQB*001	Leeu-DQB*001	UCP02	UCP02	0	0	SDH01	SDH01	YES	Lepus europaeus	Hybrid/sympatric	Lappajärvi, Itäkylä	7017896	332589	2015
801	Lepus europaeus	Leeu-DQA*010	Leeu-DQA*001	Leeu-DQB*001	Leti-DQB*001	0	0	TLR2_02	TLR2_02	SDH01	SDH01		Lepus europaeus	Hybrid/sympatric	Liminka, Heinijärvi	7176684	421667	2015
804	Lepus timidus	Leti-DQA*007	Leti-DQA*006	Leti-DQB*002	Leti-DQB*008	UCP01	UCP01	TLR2_02	TLR2_02	SDH02	SDH02		Lepus timidus	Purebred/allopatric	Inari, Juutua	7642510	498207	2014
805	Lepus europaeus	Leeu-DQA*010	Leeu-DQA*006	Leeu-DQB*001	Leti-DQB*017	0	0	TLR2_01	TLR2_01	SDH02	SDH02		Lepus europaeus	Hybrid/sympatric	Varpaisjärvi, Ruunakorpi	7024013	543322	2014
806	Lepus europaeus	Leeu-DQA*010	Leeu-DQA*034	Leti-DQB*003	Leeu-DQB*001	UCP01	UCP02	TLR2_01	TLR2_01	SDH01	SDH01		Lepus timidus	Hybrid/sympatric	Lapinlahti, Urimolahti	7024669	545455	2014
807	Lepus europaeus	0	0	0	0	0	0	0	0	SDH01	SDH01		Lepus timidus	Hybrid/sympatric	Varpaisjärvi, Urimolahti	7025929	537736	2015
826	Lepus timidus	Leti-DQA*007	Leeu-DQA*034	Leti-DQB*002	Leti-DQB*018	UCP01	UCP01	TLR2_02	TLR2_02	SDH02	SDH02	YES	Lepus timidus	Purebred/allopatric	Puolanka, Tossuperä	7207637	523930	2014
827	Lepus europaeus	Leeu-DQA*001	Leeu-DQA*001	Leti-DQB*001	Leti-DQB*014	UCP01	UCP03	0	0	SDH01	SDH01		Lepus europaeus	Hybrid/sympatric	Vihanti	7152557	403480	2014
829	Lepus europaeus	Leeu-DQA*034	Leeu-DQA*034	Leti-DQB*005	Leti-DQB*013	0	0	0	0	SDH01	SDH01		Lepus europaeus	Hybrid/sympatric	Hirvensalmi	6834462	488203	2015
836	Lepus europaeus	Leeu-DQA*034	Leeu-DQA*006	Leti-DQB*007	Leeu-DQB*001	0	0	TLR2_02	TLR2_02	SDH01	SDH02		Lepus europaeus	Hybrid/sympatric	Hirvensalmi	6834462	488203	2015
839	Lepus europaeus	Leeu-DQA*010	Leeu-DQA*010	Leeu-DQB*001	Leeu-DQB*001	UCP02	UCP02	0	0	SDH01	SDH02		Lepus europaeus	Hybrid/sympatric	Joensuu, Botania	6944238	639754	2015
843	Lepus europaeus	Leeu-DQA*010	Leeu-DQA*034	Leeu-DQB*001	Leti-DQB*003	UCP01	UCP03	TLR2_01	TLR2_02	SDH01	SDH02		Lepus europaeus	Hybrid/sympatric	Joensuu, Botania	6944238	639754	2015	F1 hybrid?
850	Lepus europaeus	0	0	0	0	UCP01	UCP06	TLR2_01	TLR2_01	SDH02	SDH02		Lepus europaeus	Hybrid/sympatric	Vantaa	6686279	389828	2005
852	Lepus europaeus	Leeu-DQA*010	Leeu-DQA*034	Leeu-DQB*001	Leti-DQB*005	UCP01	UCP06	TLR2_01	TLR2_02	SDH01	SDH02		Lepus europaeus	Hybrid/sympatric	Joutsa	6845568	453041	2015
854	Lepus europaeus	Leeu-DQA*010	Leeu-DQA*001	Leeu-DQB*001	Leti-DQB*001	UCP01	UCP03	TLR2_01	TLR2_01	SDH01	SDH02		Lepus europaeus	Hybrid/sympatric	Pieksämäki, Naarajärvi	6906164	503104	2016
855	Lepus europaeus	Leeu-DQA*010	Leeu-DQA*010	Leeu-DQB*001	Leti-DQB*008	UCP01	UCP06	TLR2_01	TLR2_02	SDH01	SDH02		Lepus europaeus	Hybrid/sympatric	Loviisa	6702641	457298	2015
860	Lepus europaeus	Leeu-DQA*010	Leeu-DQA*034	Leeu-DQB*001	Leti-DQB*005	UCP02	UCP02	TLR2_01	TLR2_01	SDH01	SDH02		Lepus europaeus	Hybrid/sympatric	Salo	6700495	286552	2015
862	Lepus europaeus	Leeu-DQA*010	Leeu-DQA*034	Leti-DQB*005	Leeu-DQB*001	UCP02	UCP03	TLR2_01	TLR2_02	SDH01	SDH01		Lepus europaeus	Hybrid/sympatric	Salo	6700495	286552	2015
863	Lepus europaeus	Leeu-DQA*010	Leeu-DQA*001	Leeu-DQB*001	Leti-DQB*001	UCP02	UCP03	TLR2_01	TLR2_01	SDH01	SDH01		Lepus europaeus	Hybrid/sympatric	Mäntyharju	6809385	493347	2015
869	Lepus europaeus	Leeu-DQA*010	Leeu-DQA*001	Leeu-DQB*001	Leti-DQB*001	UCP02	UCP03	TLR2_01	TLR2_02	SDH01	SDH01		Lepus europaeus	Hybrid/sympatric	Nummela	6691767	352385	2015
873	Lepus europaeus	Leeu-DQA*006	Leeu-DQA*006	Leeu-DQB*001	Leeu-DQB*001	UCP01	UCP01	TLR2_01	TLR2_02	SDH01	SDH01		Lepus europaeus	Hybrid/sympatric	Hämeenlinna	6765016	362869	2015
877	Lepus europaeus	Leeu-DQA*010	Leeu-DQA*001	Leeu-DQB*001	Leti-DQB*001	UCP02	UCP02	TLR2_02	TLR2_02	SDH01	SDH01		Lepus europaeus	Hybrid/sympatric	Peräseinäjoki, Amerikanneva	6938075	304602	2015
879	Lepus europaeus	Leeu-DQA*001	Leeu-DQA*006	Leeu-DQB*001	Leti-DQB*001	UCP01	UCP03	TLR2_01	TLR2_02	SDH01	SDH01		Lepus europaeus	Hybrid/sympatric	Oulu	7210861	427992	2015
881	Lepus europaeus	Leti-DQA*001	Leeu-DQA*006	Leti-DQB*004	Leeu-DQB*007	UCP03	UCP03	TLR2_01	TLR2_02	SDH01	SDH01		Lepus europaeus	Hybrid/sympatric	Vaala, Niemenkuja	7159534	492364	2015
883	Lepus europaeus	Leeu-DQA*001	Leeu-DQA*001	Leti-DQB*001	Leti-DQB*001	UCP01	UCP02	TLR2_01	TLR2_01	SDH01	SDH01		Lepus europaeus	Hybrid/sympatric	Oulu	7210861	427992	2015
885	Lepus europaeus	Leeu-DQA*001	Leeu-DQA*001	Leti-DQB*001	Leti-DQB*001	UCP02	UCP02	TLR2_02	TLR2_02	SDH01	SDH01		Lepus europaeus	Hybrid/sympatric	Kristiinankaupunki	6917461	208484	2016
886	Lepus europaeus	Leeu-DQA*001	Leeu-DQA*006	Leeu-DQB*001	Leti-DQB*001	UCP02	UCP03	TLR2_02	TLR2_02	SDH01	SDH01		Lepus europaeus	Hybrid/sympatric	Karijoki	6919774	225687	2016
894	Lepus europaeus	Leeu-DQA*010	Leeu-DQA*010	Leeu-DQB*001	Leeu-DQB*001	UCP01	UCP01	TLR2_01	TLR2_01	SDH01	SDH02		Lepus timidus	Hybrid/sympatric	Valtimo	7062664	589715	2016
897	Lepus europaeus	Leeu-DQA*010	Leeu-DQA*006	Leeu-DQB*001	Leeu-DQB*001	UCP02	UCP03	TLR2_01	TLR2_02	SDH01	SDH01		Lepus timidus	Hybrid/sympatric	Valtimo, Haapakylä	7059240	589907	2015
898	Lepus europaeus	Leeu-DQA*010	Leeu-DQA*008	Leeu-DQB*001	Leeu-DQB*001	UCP01	UCP01	TLR2_01	TLR2_01	SDH01	SDH02		Lepus europaeus	Hybrid/sympatric	Juuka	7014304	613232	2015
899	Lepus europaeus	Leeu-DQA*006	Leeu-DQA*006	Leeu-DQB*001	Leeu-DQB*001	UCP02	UCP03	TLR2_02	TLR2_02	SDH01	SDH01		Lepus timidus	Hybrid/sympatric	Maaninka	7002977	515123	2015
901	Lepus europaeus	Leeu-DQA*010	Leeu-DQA*010	Leeu-DQB*001	Leeu-DQB*001	UCP02	UCP03	TLR2_02	TLR2_02	SDH01	SDH01		Lepus europaeus	Hybrid/sympatric	Kuopio	6973853	535023	2015
902	Lepus europaeus	Leeu-DQA*010	Leti-DQA*001	Leti-DQB*004	Leeu-DQB*001	0	0	TLR2_02	TLR2_02	SDH01	SDH02		Lepus europaeus	Hybrid/sympatric	Lieksa	7024581	651669	2015
905	Lepus europaeus	Leeu-DQA*010	Leeu-DQA*001	Leti-DQB*001	Leeu-DQB*001	UCP02	UCP02	TLR2_01	TLR2_01	SDH01	SDH02		Lepus europaeus	Hybrid/sympatric	Rautavaara, Varpaisjärventie 45	7041801	563566	2015
906	Lepus europaeus	Leeu-DQA*010	Leeu-DQA*006	Leeu-DQB*001	Leeu-DQB*001	0	0	TLR2_01	TLR2_02	SDH01	SDH02		Lepus europaeus	Hybrid/sympatric	Vieremä	7075370	496622	2015
907	Lepus europaeus	Leti-DQA*007	Leti-DQA*007	Leti-DQB*006	Leti-DQB*015	UCP01	UCP01	TLR2_02	TLR2_02	SDH02	SDH02		Lepus timidus	Hybrid/sympatric	Juuka, Joensuunkylä	7012451	616847	2015
908	Lepus europaeus	Leeu-DQA*010	Leti-DQA*001	Leti-DQB*004	Leeu-DQB*001	UCP02	UCP02	TLR2_02	TLR2_02	SDH01	SDH01		Lepus europaeus	Hybrid/sympatric	Sotkamon kirkonkylä	7112462	567550	2015
910	Lepus europaeus	Leti-DQA*004	Leeu-DQA*006	Leti-DQB*020	Leeu-DQB*001	UCP02	UCP03	TLR2_01	TLR2_01	SDH01	SDH02		Lepus europaeus	Hybrid/sympatric	Liperi	6935958	621824	2015
911	Lepus europaeus	Leti-DQA*004	Leeu-DQA*006	Leti-DQB*020	Leeu-DQB*007	UCP01	UCP02	TLR2_01	TLR2_01	SDH01	SDH01		Lepus europaeus	Hybrid/sympatric	Joensuu	6944285	641652	2016
917	Lepus europaeus	Leeu-DQA*010	Leeu-DQA*010	Leeu-DQB*001	Leeu-DQB*001	UCP01	UCP06	TLR2_01	TLR2_01	SDH01	SDH01		Lepus timidus	Hybrid/sympatric	Valtimo, Haapajärven ranta	7062664	589715	2016
918	Lepus europaeus	Leeu-DQA*010	Leeu-DQA*010	Leeu-DQB*001	Leeu-DQB*001	UCP02	UCP02	TLR2_02	TLR2_02	SDH01	SDH02		Lepus europaeus	Hybrid/sympatric	Valtimo, Tuovila	7062664	589715	2013
919	Lepus europaeus	Leeu-DQA*010	Leeu-DQA*010	Leeu-DQB*001	Leeu-DQB*001	UCP01	UCP02	TLR2_02	TLR2_02	SDH01	SDH02		Lepus europaeus	Hybrid/sympatric	Valtimo, Tuovila	7062664	589715	2013
991	Lepus europaeus	Leeu-DQA*001	Leeu-DQA*006	Leeu-DQB*001	Leti-DQB*001	UCP01	UCP03	TLR2_01	TLR2_01	SDH01	SDH01		Lepus europaeus	Hybrid/sympatric	Kitee	6888936	664178	2016
998	Lepus europaeus	Leeu-DQA*010	Leeu-DQA*006	Leeu-DQB*001	Leeu-DQB*001	UCP01	UCP03	TLR2_01	TLR2_01	SDH01	SDH02		Lepus europaeus	Hybrid/sympatric	Parkano	6881752	291759	2016
1002	Lepus europaeus	Leeu-DQA*001	Leeu-DQA*006	Leti-DQB*001	Leeu-DQB*007	UCP01	UCP03	TLR2_01	TLR2_02	SDH01	SDH02		Lepus europaeus	Hybrid/sympatric	Parkano	6881752	291759	2016
1003	Lepus europaeus	Leeu-DQA*001	Leeu-DQA*006	Leti-DQB*001	Leeu-DQB*007	UCP06	UCP06	TLR2_01	TLR2_02	SDH01	SDH01		Lepus europaeus	Hybrid/sympatric	Parkano	6881752	291759	2016
1004	Lepus europaeus	Leeu-DQA*010	Leeu-DQA*001	Leeu-DQB*001	Leti-DQB*001	UCP01	UCP03	TLR2_01	TLR2_01	SDH01	SDH01		Lepus timidus	Hybrid/sympatric	Lapinlahti	7026262	519378	2015
1005	Lepus europaeus	Leeu-DQA*010	Leeu-DQA*034	Leti-DQB*003	Leeu-DQB*001	UCP03	UCP03	TLR2_01	TLR2_01	SDH01	SDH02		Lepus europaeus	Hybrid/sympatric	Lapinlahti	7026262	519378	2015
1008	Lepus europaeus	Leeu-DQA*001	Leeu-DQA*006	Leeu-DQB*001	Leti-DQB*001	UCP02	UCP02	TLR2_01	TLR2_01	SDH01	SDH01		Lepus europaeus	Hybrid/sympatric	Säkylä	6777143	248318	2016
1012	Lepus europaeus	Leeu-DQA*010	Leeu-DQA*006	Leeu-DQB*001	Leeu-DQB*007	UCP02	UCP03	TLR2_01	TLR2_01	SDH01	SDH01		Lepus europaeus	Hybrid/sympatric	Säkylä, Köyliö	6794704	243397	2016
1016	Lepus europaeus	Leeu-DQA*010	Leti-DQA*004	Leti-DQB*020	Leeu-DQB*001	UCP02	UCP03	TLR2_01	TLR2_01	SDH01	SDH02		Lepus europaeus	Hybrid/sympatric	Nurmes	7047999	606011	2014
1019	Lepus europaeus	Leeu-DQA*010	Leeu-DQA*010	Leeu-DQB*001	Leeu-DQB*001	UCP01	UCP06	TLR2_01	TLR2_01	SDH01	SDH02		Lepus europaeus	Hybrid/sympatric	Sievi	7088934	378372	2015
1020	Lepus europaeus	Leeu-DQA*010	Leeu-DQA*001	Leeu-DQB*001	Leti-DQB*001	UCP02	UCP03	TLR2_01	TLR2_01	SDH02	SDH02		Lepus europaeus	Hybrid/sympatric	Polvijärvi	6971857	620594	2014
1022	Lepus europaeus	Leeu-DQA*034	Leeu-DQA*001	Leti-DQB*003	Leti-DQB*001	UCP01	UCP02	TLR2_01	TLR2_02	SDH01	SDH01		Lepus europaeus	Hybrid/sympatric	Laihia	6992942	247300	2015
1026	Lepus europaeus	Leeu-DQA*010	Leeu-DQA*006	Leeu-DQB*001	Leeu-DQB*001	UCP02	UCP03	TLR2_01	TLR2_01	SDH01	SDH02		Lepus europaeus	Hybrid/sympatric	Kitee	6888936	664178	2014
1029	Lepus europaeus	Leeu-DQA*010	Leeu-DQA*010	Leeu-DQB*001	Leeu-DQB*001	UCP03	UCP03	TLR2_01	TLR2_01	SDH01	SDH01		Lepus europaeus	Hybrid/sympatric	Kajaani	7122482	535321	2015
1033	Lepus europaeus	Leeu-DQA*006	Leeu-DQA*010	Leeu-DQB*001	Leeu-DQB*007	UCP02	UCP03	TLR2_02	TLR2_02	SDH01	SDH01		Lepus europaeus	Hybrid/sympatric	Kurikka	6951548	264050	2014
1036	Lepus europaeus	Leeu-DQA*034	Leeu-DQA*006	Leeu-DQB*001	Leti-DQB*005	UCP01	UCP01	TLR2_01	TLR2_01	SDH01	SDH02		Lepus europaeus	Hybrid/sympatric	Liminka, Ala-Temmes	7183186	431133	2016
1062	Lepus europaeus	Leeu-DQA*010	Leeu-DQA*034	Leeu-DQB*001	Leti-DQB*005	UCP01	UCP03	TLR2_01	TLR2_02	SDH01	SDH01		Lepus europaeus	Hybrid/sympatric	Hovinkylä, Lappeenranta	6761610	559185	2016
1065	Lepus europaeus	Leeu-DQA*034	Leti-DQA*005	Leti-DQB*003	Leti-DQB*016	UCP01	UCP14	TLR2_02	TLR2_02	SDH02	SDH02		Lepus timidus	Hybrid/sympatric	Lappeenranta	6769913	564116	2016
1068	Lepus europaeus	Leeu-DQA*010	Leeu-DQA*006	Leeu-DQB*001	Leeu-DQB*001	UCP02	UCP02	TLR2_01	TLR2_01	SDH01	SDH01		Lepus europaeus	Hybrid/sympatric	Kannonkoski, Mannilankylä	6982237	414643	2016
1070	Lepus europaeus	Leeu-DQA*010	Leeu-DQA*010	Leeu-DQB*001	Leeu-DQB*001	UCP01	UCP02	TLR2_01	TLR2_02	SDH01	SDH01		Lepus europaeus	Hybrid/sympatric	Hirvijärvi, Haukivuori	6848456	500266	2015
1071	Lepus europaeus	Leeu-DQA*010	Leeu-DQA*001	Leeu-DQB*001	Leti-DQB*001	UCP02	UCP02	TLR2_01	TLR2_01	SDH01	SDH01		Lepus europaeus	Hybrid/sympatric	Häkkilä, Rautalampi	6930556	482182	2016
1082	Lepus europaeus	Leeu-DQA*010	Leeu-DQA*001	Leeu-DQB*001	Leti-DQB*001	UCP02	UCP03	TLR2_01	TLR2_01	SDH01	SDH01		Lepus timidus	Hybrid/sympatric	Haapakylä, Valtimo	7062664	589715	2016
1083	Lepus europaeus	Leti-DQA*004	Leti-DQA*007	Leti-DQB*006	Leti-DQB*021	UCP01	UCP01	TLR2_02	TLR2_02	SDH02	SDH02		Lepus europaeus	Hybrid/sympatric	Haapakylä, Valtimo	7062664	589715	2016
1086	Lepus europaeus	Leeu-DQA*034	Leeu-DQA*006	Leeu-DQB*001	Leeu-DQB*001	0	0	0	0	SDH01	SDH02		Lepus timidus	Hybrid/sympatric	Haapakylä, Valtimo	7062664	589715	2016
1089	Lepus europaeus	Leeu-DQA*010	Leeu-DQA*006	Leeu-DQB*001	Leeu-DQB*007	UCP03	UCP03	TLR2_01	TLR2_01	SDH01	SDH01		Lepus timidus	Hybrid/sympatric	Valtimo	7062664	589715	2016
1093	Lepus europaeus	Leeu-DQA*010	Leeu-DQA*001	Leeu-DQB*001	Leti-DQB*001	UCP01	UCP03	TLR2_01	TLR2_01	SDH01	SDH01		Lepus timidus	Hybrid/sympatric	Haapakylä, Valtimo	7062664	589715	2016
1099	Lepus europaeus	Leeu-DQA*001	Leeu-DQA*001	Leti-DQB*010	Leti-DQB*010	UCP01	UCP01	TLR2_02	TLR2_02	SDH02	SDH02		Lepus timidus	Hybrid/sympatric	Juva	6863056	545055	2015
1101	Lepus europaeus	Leeu-DQA*034	Leeu-DQA*006	Leti-DQB*007	Leeu-DQB*007	UCP02	UCP10	TLR2_02	TLR2_02	SDH01	SDH02		Lepus europaeus	Hybrid/sympatric	Rautalampi	6943389	491556	2016
1105	Lepus europaeus	Leeu-DQA*010	Leeu-DQA*010	Leeu-DQB*001	Leeu-DQB*001	UCP02	UCP03	TLR2_01	TLR2_02	SDH01	SDH02		Lepus europaeus	Hybrid/sympatric	Joensuu, Pilkko	6947055	639179	2016
1113	Lepus europaeus	Leeu-DQA*010	Leeu-DQA*034	Leti-DQB*013	Leeu-DQB*001	UCP01	UCP02	TLR2_01	TLR2_02	SDH01	SDH01		Lepus europaeus	Hybrid/sympatric	Joensuu, Botania	6944196	639802	2016
1128	Lepus europaeus	Leeu-DQA*034	Leeu-DQA*006	Leti-DQB*005	Leeu-DQB*007	UCP01	UCP03	0	0	SDH01	SDH01		Lepus europaeus	Hybrid/sympatric	Liminka	7188203	424587	2015
1132	Lepus europaeus	Leeu-DQA*010	Leeu-DQA*006	Leeu-DQB*001	Leeu-DQB*007	UCP03	UCP03	TLR2_01	TLR2_01	SDH01	SDH01		Lepus europaeus	Hybrid/sympatric	Liminka	7188203	424587	2015
1137	Lepus europaeus	Leeu-DQA*034	Leeu-DQA*006	Leeu-DQB*001	Leti-DQB*005	UCP01	UCP02	TLR2_01	TLR2_01	SDH01	SDH01		Lepus europaeus	Hybrid/sympatric	Kausala, Iitti	6750601	463220	2016
1144	Lepus europaeus	Leeu-DQA*010	Leeu-DQA*001	Leeu-DQB*001	Leeu-DQB*001	0	0	0	0	SDH02	SDH02		Lepus europaeus	Hybrid/sympatric	Kausala, Iitti	6750601	463220	2016
1149	Lepus europaeus	Leeu-DQA*001	Leeu-DQA*001	Leti-DQB*001	Leti-DQB*001	UCP01	UCP03	TLR2_01	TLR2_01	SDH01	SDH02		Lepus europaeus	Hybrid/sympatric	Siikajoki, Tuomioja	7218582	457391	2016
1151	Lepus europaeus	Leeu-DQA*010	Leeu-DQA*006	Leeu-DQB*001	Leeu-DQB*007	UCP06	UCP06	TLR2_01	TLR2_02	SDH01	SDH01		Lepus europaeus	Hybrid/sympatric	Oulainen	7128536	394222	2016
1163	Lepus europaeus	Leeu-DQA*010	Leeu-DQA*010	Leeu-DQB*001	Leeu-DQB*001	UCP01	UCP03	TLR2_01	TLR2_01	SDH01	SDH01		Lepus europaeus	Hybrid/sympatric	Juva	6863056	545055	2016
1169	Lepus europaeus	Leeu-DQA*010	Leeu-DQA*010	Leeu-DQB*001	Leeu-DQB*001	UCP01	UCP02	TLR2_02	TLR2_02	SDH01	SDH02		Lepus europaeus	Hybrid/sympatric	Haavisto, Karkkila	6712394	354327	2015
1173	Lepus europaeus	Leeu-DQA*010	Leeu-DQA*006	Leeu-DQB*001	Leeu-DQB*001	UCP03	UCP03	0	0	SDH01	SDH01		Lepus europaeus	Hybrid/sympatric	Haavisto, Karkkila	6712394	354327	2016
1176	Lepus europaeus	Leeu-DQA*010	Leeu-DQA*010	Leeu-DQB*001	Leeu-DQB*001	UCP01	UCP03	TLR2_01	TLR2_01	SDH01	SDH01		Lepus europaeus	Hybrid/sympatric	Pohjois-Paippinen, Sipoo	6694636	404530	2016
J1	Lepus timidus	Leti-DQA*008	Leeu-DQA*001	Leti-DQB*012	Leti-DQB*010	UCP11	UCP11	TLR2_02	TLR2_02	SDH02	SDH02		Lepus timidus	Hybrid/sympatric	Joensuu, Linnunlahti	6944551	640041	2013
R1	Lepus europaeus	Leeu-DQA*010	Leeu-DQA*001	Leeu-DQB*001	Leti-DQB*001	UCP03	UCP03	TLR2_01	TLR2_01	SDH02	SDH02		Lepus europaeus	Hybrid/sympatric	Joensuu, Noljakka	6947001	637687	2012
BG1	Lepus europaeus	Leeu-DQA*004	Leeu-DQA*006	Leeu-DQB*001	Leeu-DQB*008	UCP01	UCP01	TLR2_01	TLR2_01	SDH01	SDH01		Lepus europaeus	Purebred/allopatric	Baumgarten, Austria	N/A	N/A	2006
BG2	Lepus europaeus	Leeu-DQA*001	Leeu-DQA*010	Leeu-DQB*001	Leeu-DQB*006	UCP01	UCP11	0	0	SDH01	SDH01		Lepus europaeus	Purebred/allopatric	Baumgarten, Austria	N/A	N/A	2006
BG4	Lepus europaeus	Leeu-DQA*006	Leeu-DQA*006	Leeu-DQB*003	Leeu-DQB*003	UCP03	UCP13	TLR2_01	TLR2_03	SDH01	SDH01		Lepus europaeus	Purebred/allopatric	Baumgarten, Austria	N/A	N/A	2006
BG6	Lepus europaeus	Leeu-DQA*006	Leeu-DQA*009	Leeu-DQB*001	Leeu-DQB*007	UCP03	UCP03	TLR2_01	TLR2_02	SDH01	SDH01		Lepus europaeus	Purebred/allopatric	Baumgarten, Austria	N/A	N/A	2006
BG7	Lepus europaeus	Leeu-DQA*006	Leeu-DQA*009	Leeu-DQB*007	Leeu-DQB*007	UCP03	UCP11	TLR2_01	TLR2_01	SDH01	SDH01		Lepus europaeus	Purebred/allopatric	Baumgarten, Austria	N/A	N/A	2006
BG11	Lepus europaeus	Leeu-DQA*006	Leeu-DQA*010	Leeu-DQB*001	Leeu-DQB*001	UCP03	UCP11	TLR2_01	TLR2_01	SDH01	SDH01		Lepus europaeus	Purebred/allopatric	Baumgarten, Austria	N/A	N/A	2006
BG18	Lepus europaeus	Leeu-DQA*001	Leeu-DQA*006	Leeu-DQB*001	Leeu-DQB*003	UCP01	UCP03	TLR2_01	TLR2_01	SDH01	SDH01		Lepus europaeus	Purebred/allopatric	Baumgarten, Austria	N/A	N/A	2006
LA1	Lepus europaeus	Leeu-DQA*011	Leeu-DQA*011	Leeu-DQB*002	Leeu-DQB*010	UCP01	UCP03	TLR2_01	TLR2_01	SDH01	SDH01		Lepus europaeus	Purebred/allopatric	Lassee, Austria	N/A	N/A	2006
LA2	Lepus europaeus	Leeu-DQA*006	Leeu-DQA*009	Leeu-DQB*007	Leeu-DQB*007	UCP01	UCP11	TLR2_01	TLR2_02	SDH01	SDH01		Lepus europaeus	Purebred/allopatric	Lassee, Austria	N/A	N/A	2006
LA3	Lepus europaeus	Leeu-DQA*006	Leeu-DQA*012	Leeu-DQB*001	Leeu-DQB*008	0	0	TLR2_02	TLR2_02	SDH01	SDH01		Lepus europaeus	Purebred/allopatric	Lassee, Austria	N/A	N/A	2006
LA4	Lepus europaeus	Leeu-DQA*001	Leeu-DQA*006	Leeu-DQB*001	Leeu-DQB*006	UCP03	UCP11	TLR2_01	TLR2_01	SDH01	SDH01		Lepus europaeus	Purebred/allopatric	Lassee, Austria	N/A	N/A	2006
LA5	Lepus europaeus	0	0	0	0	UCP03	UCP11	TLR2_01	TLR2_01	SDH01	SDH02		Lepus europaeus	Purebred/allopatric	Lassee, Austria	N/A	N/A	2006
LA6	Lepus europaeus	Leeu-DQA*006	Leeu-DQA*008	Leeu-DQB*001	Leeu-DQB*009	UCP01	UCP03	TLR2_01	TLR2_02	SDH01	SDH01		Lepus europaeus	Purebred/allopatric	Lassee, Austria	N/A	N/A	2006
LA8	Lepus europaeus	0	0	0	0	UCP01	UCP14	TLR2_01	TLR2_01	SDH01	SDH01		Lepus europaeus	Purebred/allopatric	Lassee, Austria	N/A	N/A	2006
LA18	Lepus europaeus	Leeu-DQA*001	Leeu-DQA*006	Leeu-DQB*001	Leeu-DQB*006	UCP03	UCP11	TLR2_01	TLR2_02	SDH01	SDH01		Lepus europaeus	Purebred/allopatric	Lassee, Austria	N/A	N/A	2006
STR2	Lepus europaeus	Leeu-DQA*006	Leeu-DQA*006	Leeu-DQB*001	Leeu-DQB*001	UCP01	UCP03	TLR2_01	TLR2_01	SDH01	SDH01		Lepus europaeus	Purebred/allopatric	Stripfing, Austria	N/A	N/A	2006
STR4	Lepus europaeus	Leeu-DQA*001	Leeu-DQA*006	Leeu-DQB*001	Leeu-DQB*006	UCP01	UCP11	TLR2_01	TLR2_02	SDH01	SDH01		Lepus europaeus	Purebred/allopatric	Stripfing, Austria	N/A	N/A	2006
STR5	Lepus europaeus	Leeu-DQA*001	Leeu-DQA*006	Leeu-DQB*001	Leeu-DQB*006	UCP01	UCP03	TLR2_01	TLR2_02	SDH01	SDH01		Lepus europaeus	Purebred/allopatric	Stripfing, Austria	N/A	N/A	2006
STR6	Lepus europaeus	Leeu-DQA*006	Leeu-DQA*006	Leeu-DQB*001	Leeu-DQB*001	UCP03	UCP11	TLR2_01	TLR2_02	SDH01	SDH01		Lepus europaeus	Purebred/allopatric	Stripfing, Austria	N/A	N/A	2006
STR7	Lepus europaeus	Leeu-DQA*006	Leeu-DQA*008	Leeu-DQB*001	Leeu-DQB*009	UCP03	UCP05	TLR2_01	TLR2_01	SDH01	SDH01		Lepus europaeus	Purebred/allopatric	Stripfing, Austria	N/A	N/A	2006
STR8	Lepus europaeus	Leeu-DQA*006	Leeu-DQA*007	0	0	UCP03	UCP03	TLR2_01	TLR2_01	SDH01	SDH01		Lepus europaeus	Purebred/allopatric	Stripfing, Austria	N/A	N/A	2006
STR9	Lepus europaeus	Leeu-DQA*006	Leeu-DQA*009	Leeu-DQB*001	Leeu-DQB*007	UCP03	UCP11	TLR2_01	TLR2_02	0	0		Lepus europaeus	Purebred/allopatric	Stripfing, Austria	N/A	N/A	2006
STR10	Lepus europaeus	Leeu-DQA*001	Leeu-DQA*006	Leeu-DQB*001	Leeu-DQB*006	UCP03	UCP01	TLR2_01	TLR2_02	0	0		Lepus europaeus	Purebred/allopatric	Stripfing, Austria	N/A	N/A	2006
STR11	Lepus europaeus	Leeu-DQA*006	Leeu-DQA*006	Leeu-DQB*001	Leeu-DQB*003	UCP03	UCP07	TLR2_01	TLR2_02	0	0		Lepus europaeus	Purebred/allopatric	Stripfing, Austria	N/A	N/A	2006
STR12	Lepus europaeus	Leeu-DQA*006	Leeu-DQA*011	Leeu-DQB*003	Leeu-DQB*004	UCP05	UCP05	TLR2_01	TLR2_02	SDH01	SDH01		Lepus europaeus	Purebred/allopatric	Stripfing, Austria	N/A	N/A	2006
STR13	Lepus europaeus	Leeu-DQA*001	Leeu-DQA*006	Leeu-DQB*003	Leeu-DQB*006	UCP03	UCP11	TLR2_01	TLR2_01	SDH01	SDH03		Lepus europaeus	Purebred/allopatric	Stripfing, Austria	N/A	N/A	2006
STR14	Lepus europaeus	Leeu-DQA*006	Leeu-DQA*004	Leeu-DQB*001	Leeu-DQB*002	UCP01	UCP01	TLR2_01	TLR2_02	SDH01	SDH01		Lepus europaeus	Purebred/allopatric	Stripfing, Austria	N/A	N/A	2006
STR15	Lepus europaeus	Leeu-DQA*004	Leeu-DQA*010	Leeu-DQB*001	Leeu-DQB*002	UCP04	UCP11	TLR2_01	TLR2_01	SDH01	SDH01		Lepus europaeus	Purebred/allopatric	Stripfing, Austria	N/A	N/A	2006
STR16	Lepus europaeus	Leeu-DQA*001	Leeu-DQA*010	Leeu-DQB*001	Leeu-DQB*006	UCP01	UCP01	TLR2_01	TLR2_01	SDH01	SDH01		Lepus europaeus	Purebred/allopatric	Stripfing, Austria	N/A	N/A	2006
STR17	Lepus europaeus	Leeu-DQA*006	Leeu-DQA*007	Leeu-DQB*001	Leeu-DQB*005	UCP03	UCP11	TLR2_01	TLR2_01	SDH01	SDH01		Lepus europaeus	Purebred/allopatric	Stripfing, Austria	N/A	N/A	2006
STR21	Lepus europaeus	Leeu-DQA*001	Leeu-DQA*006	Leeu-DQB*001	Leeu-DQB*006	UCP03	UCP11	TLR2_02	TLR2_02	SDH01	SDH01		Lepus europaeus	Purebred/allopatric	Stripfing, Austria	N/A	N/A	2006
STR22	Lepus europaeus	Leeu-DQA*001	Leeu-DQA*006	Leeu-DQB*003	Leeu-DQB*006	UCP01	UCP05	TLR2_01	TLR2_01	SDH01	SDH01		Lepus europaeus	Purebred/allopatric	Stripfing, Austria	N/A	N/A	2006
STR23	Lepus europaeus	Leeu-DQA*006	Leeu-DQA*010	Leeu-DQB*003	Leeu-DQB*003	UCP01	UCP11	TLR2_01	TLR2_01	SDH01	SDH01		Lepus europaeus	Purebred/allopatric	Stripfing, Austria	N/A	N/A	2006
ZW2	Lepus europaeus	Leeu-DQA*001	Leeu-DQA*006	Leeu-DQB*001	Leeu-DQB*006	UCP01	UCP03	TLR2_01	TLR2_01	SDH01	SDH01		Lepus europaeus	Purebred/allopatric	Zwerndorf, Austria	N/A	N/A	2006
ZW3	Lepus europaeus	Leeu-DQA*007	Leeu-DQA*010	Leeu-DQB*001	Leeu-DQB*005	UCP05	UCP05	TLR2_01	TLR2_01	SDH01	SDH01		Lepus europaeus	Purebred/allopatric	Zwerndorf, Austria	N/A	N/A	2006
ZW4	Lepus europaeus	Leeu-DQA*006	Leeu-DQA*006	Leeu-DQB*001	Leeu-DQB*001	UCP03	UCP03	TLR2_01	TLR2_02	SDH01	SDH01		Lepus europaeus	Purebred/allopatric	Zwerndorf, Austria	N/A	N/A	2006
ZW5	Lepus europaeus	Leeu-DQA*006	Leeu-DQA*010	Leeu-DQB*001	Leeu-DQB*001	UCP01	UCP03	TLR2_01	TLR2_02	SDH01	SDH01		Lepus europaeus	Purebred/allopatric	Zwerndorf, Austria	N/A	N/A	2006
ZW6	Lepus europaeus	Leeu-DQA*010	Leeu-DQA*010	Leeu-DQB*001	Leeu-DQB*001	UCP03	UCP03	TLR2_01	TLR2_01	SDH01	SDH01		Lepus europaeus	Purebred/allopatric	Zwerndorf, Austria	N/A	N/A	2006
ZW7	Lepus europaeus	Leeu-DQA*001	Leeu-DQA*007	Leeu-DQB*005	Leeu-DQB*006	UCP08	UCP11	TLR2_01	TLR2_02	SDH01	SDH01		Lepus europaeus	Purebred/allopatric	Zwerndorf, Austria	N/A	N/A	2006
ZW9	Lepus europaeus	Leeu-DQA*006	Leeu-DQA*007	Leeu-DQB*001	Leeu-DQB*005	UCP01	UCP03	TLR2_01	TLR2_01	SDH01	SDH01		Lepus europaeus	Purebred/allopatric	Zwerndorf, Austria	N/A	N/A	2006
ZW10	Lepus europaeus	Leeu-DQA*007	Leeu-DQA*009	Leeu-DQB*005	Leeu-DQB*007	UCP03	UCP03	TLR2_01	TLR2_01	SDH01	SDH01		Lepus europaeus	Purebred/allopatric	Zwerndorf, Austria	N/A	N/A	2006
ZW16	Lepus europaeus	Leeu-DQA*001	Leeu-DQA*006	Leeu-DQB*001	Leeu-DQB*006	UCP01	UCP11	TLR2_01	TLR2_01	SDH01	SDH01		Lepus europaeus	Purebred/allopatric	Zwerndorf, Austria	N/A	N/A	2006
ZW17	Lepus europaeus	Leeu-DQA*006	Leeu-DQA*009	Leeu-DQB*001	Leeu-DQB*007	UCP11	UCP11	TLR2_01	TLR2_02	SDH01	SDH01		Lepus europaeus	Purebred/allopatric	Zwerndorf, Austria	N/A	N/A	2006
ZW18	Lepus europaeus	Leeu-DQA*001	Leeu-DQA*006	Leeu-DQB*001	Leeu-DQB*006	UCP03	UCP09	TLR2_01	TLR2_01	SDH01	SDH01		Lepus europaeus	Purebred/allopatric	Zwerndorf, Austria	N/A	N/A	2006
ZW21	Lepus europaeus	Leeu-DQA*006	Leeu-DQA*006	Leeu-DQB*001	Leeu-DQB*004	UCP01	UCP04	TLR2_02	TLR2_02	SDH01	SDH01		Lepus europaeus	Purebred/allopatric	Zwerndorf, Austria	N/A	N/A	2006
ZW22	Lepus europaeus	Leeu-DQA*010	Leeu-DQA*011	Leeu-DQB*001	Leeu-DQB*004	UCP01	UCP05	TLR2_02	TLR2_02	0	0		Lepus europaeus	Purebred/allopatric	Zwerndorf, Austria	N/A	N/A	2006
ZW140	Lepus europaeus	Leeu-DQA*006	Leeu-DQA*010	Leeu-DQB*001	Leeu-DQB*001	UCP03	UCP11	TLR2_01	TLR2_02	SDH01	SDH03		Lepus europaeus	Purebred/allopatric	Zwerndorf, Austria	N/A	N/A	2006
ZW143	Lepus europaeus	Leeu-DQA*006	Leeu-DQA*006	Leeu-DQB*001	Leeu-DQB*001	UCP03	UCP11	TLR2_01	TLR2_01	SDH01	SDH03		Lepus europaeus	Purebred/allopatric	Zwerndorf, Austria	N/A	N/A	2006
